# Supplementary material for: Physical Activity, Sedentary Behavior and Sleep Time: Association with Cardiovascular Hemodynamic Parameters, Blood Pressure and Structural and Functional Arterial Properties in Childhood
Source: J Cardiovasc Dev Dis. 2021 May 31;8(6):62. doi: 10.3390/jcdd8060062 (PMC8227229; doi:10.3390/jcdd8060062)
Supplement: Supplementary file 1 [file jcdd-08-00062-s001.zip]

Archive with 1 entries (1 files):
- jcdd-1095176-supplementary.xlsx
