# Supplementary material for: Physical Activity, Sedentary Behavior and Sleep Time: Association with Cardiovascular Hemodynamic Parameters, Blood Pressure and Structural and Functional Arterial Properties in Childhood
Source: J Cardiovasc Dev Dis. 2021 May 31;8(6):62. doi: 10.3390/jcdd8060062 (PMC8227229; doi:10.3390/jcdd8060062)
Supplement: Supplementary file 1 [file jcdd-08-00062-s001.zip › jcdd-1095176-supplementary.xlsx]

## Sheet: Table_S1_Reference_Group
	Table S1. Hemodynamic, structural and functional arterial parameters of preschool-aged children: Reference Subgroup (subjects non-exposed to CRFs and who complied with 24-hour movement recommendations)
		MV	SD	SE	Min	p25th	p50th	p75th	Max
	Central, peripheral and global haemodynamic characteristics
	aoSBP [mmHg]	84.1873	6.68675	1.57608	71	82	83.6417	90	93
	aoDBP [mmHg]	59.2372	5.37554	1.26703	51.5	54.1667	58.1071	63.6667	69
	aoPP [mmHg]	24.9281	4.53335	1.06852	17	21	25.1667	28.5	33.4286
	baSBP [mmHg]	98.3666	5.15727	1.01142	86.4286	96	99.2951	102.028	105
	baDBP [mmHg]	58.8327	3.8568	0.75638	48	56.4286	58.25	62	64.75
	baPP [mmHg]	39.5339	4.13748	0.811427	30.7143	37	39.25	41.8	48
	taSBP [mmHg]	113.632	7.52374	1.72607	103.5	107	112.5	117	130.5
	taDBP [mmHg]	58.1053	5.31397	1.21911	50.5	54	56.5	62	69
	taPP [mmHg]	55.5263	7.01877	1.61022	48	51	53.5	59.5	75.5
	raSBP [mmHg]	92.4333	10.8049	2.78981	73	82.5	92	102	109
	raDBP [mmHg]	57.5667	5.6722	1.46455	50	52.5	56	64	67
	raPP [mmHg]	34.8667	9.14656	2.36163	22	26.5	33	42	52
	HR [b.p.m]	89.6726	10.9372	2.50917	57.8571	85.4167	90	96.3333	104
	ABI	1.15451	0.0925338	0.0212287	0.983036	1.09649	1.16744	1.19984	1.37112
	CO [l/min]	4.41448	0.542618	0.171591	3.8	4.07143	4.25	4.63333	5.65
	SVR [mmHg/l/min]	1.11949	0.119344	0.0377399	0.96	1.016	1.11375	1.19167	1.35
	CI [l/min/m2]	5.3011	0.813557	0.257269	4.31429	4.5	5.2625	6.075	6.65
	Common carotid artery
	CCA SystD [mm]	6.05125	0.489309	0.141251	5.3	5.695	6.0425	6.51	6.69
	CCA DD [mm]	5.38458	0.433859	0.125244	4.67	5.045	5.5	5.74	5.92
	CCA IMT [mm]	0.431083	0.0193401	0.00558299	0.394	0.4205	0.42875	0.44125	0.473
	CCA EM [mmHg]	220.432	53.0562	16.7778	141.83	196.696	209.913	256.191	335.4
	CCA β	3.16391	0.694049	0.219477	2.30922	2.75038	2.94026	3.51297	4.67067
	CCA EM (baBP) [mmHg]	321.383	72.579	20.9518	242.526	265.302	320.071	348.708	507.723
	CCA β (baBP)	4.21451	0.855657	0.247007	3.16634	3.73533	4.08308	4.48993	6.47098
	CCA PSV [cm/s]	126.146	13.1193	3.78721	95.9	118.975	129.8	134.65	144.2
	CCA EDV [cm/s]	31.675	6.27823	1.81237	22.35	26.2	30.475	35.9	42.55
	CCA RI	0.747917	0.0476416	0.0137529	0.6785	0.70625	0.753	0.78675	0.817
	CCA PI	1.86458	0.351778	0.101549	1.385	1.625	1.7275	2.2	2.47
	CCA SDI	4.11337	0.807179	0.233012	3.113	3.4035	4.074	4.72575	5.462
	Common femoral artery
	CFA SystD [mm]	5.00625	0.40479	0.116853	4.455	4.6825	4.92	5.3575	5.58
	CFA DD [mm]	4.63917	0.397285	0.114686	4.17	4.29	4.545	5.04	5.27
	CFA IMT [mm]	0.35575	0.039161	0.0195805	0.326	0.328	0.343	0.3835	0.411
	CFA EM [mmHg]	509.082	114.399	33.0242	327.744	421.114	486.179	621.544	690.321
	CFA β	6.69074	1.45077	0.418802	4.68532	5.32591	6.68888	7.78876	9.04352
	CFA PSV [cm/s]	122.641	23.3219	7.03181	86.55	103.85	124	139.4	157.2
	CFA PRV [cm/s]	-21.3714	14.713	4.43615	-49.4	-24.5	-21.65	-16.8	11.765
	CFA RI	0.965455	0.0751151	0.022648	0.88	0.91	0.955	0.995	1.14
	CFA PI	7.40091	7.383	2.22606	2.95	3.95	5.06	7.75	29.15
	CFA SDI	34.0445	33.0315	9.95938	7.18	10.605	11.4	74.6	82.75
	Brachial artery
	BA SystD [mm]	2.65778	0.366973	0.122324	2.08	2.5	2.6	3.02	3.18
	BA DD [mm]	2.45444	0.35214	0.11738	1.85	2.34	2.43	2.76	2.97
	BA ME [mm]	477.609	97.6872	32.5624	289.565	439.034	466.643	514.312	643.5
	BA β	6.25096	1.26935	0.423116	3.78046	5.69582	6.07256	7.23499	8.13729
	BA PSV [cm/s]	110.422	24.006	8.00201	74.3	89.4	123.3	125	135.6
	BA EDV [cm/s]	13.2122	14.0689	4.68963	-20.2	11.5	15.9	21.6	26.4
	BA RI	0.892839	0.153301	0.0511002	0.758389	0.803863	0.8656	0.915192	1.27187
	Regional arterial stiffness
	cfPWV [m/s]	5.47273	1.21909	0.36757	3.4	4.7	5.4	6.3	7.7
	Beta cfPWV	0.820146	0.338854	0.102168	0.3089	0.578784	0.846101	1.0733	1.45365
	crPWV [m/s]	8.2	1.48	0.19	8.2	8.2	8.2	8.2	8.2
	Beta crPWV	1.75655	0.59	0.08	1.75655	1.75655	1.75655	1.75655	1.75655
	aoPWV (MOG) [m/s]	4.17802	0.274304	0.0914346	3.9	4.02	4.125	4.2	4.85
	aoPWV (Scor) [m/s]	4.45	0.0707107	0.05	4.4	4.4	4.45	4.5	4.5
	PWV Ratio	0.487805	0.13	0.02	0.487805	0.487805	0.487805	0.487805	0.487805
	Beta PWv ratio	0.237954	0.18	0.02	0.237954	0.237954	0.237954	0.237954	0.237954
	Aortic blood pressure evels, components and wave reflection parameters
	aoSBP (RT) [mmHg]	81	7.06096	1.82313	69	74	82	88	90
	aoSBP (CT) [mmHg]	85.8182	9.77567	2.94747	73	76	88	96	100
	aoSBP (MOG) [mmH]	86.7492	7.26778	2.42259	76.5	82.75	86.6667	90.6667	101
	AIx@75 (RT) [%]	17.5714	13.2822	3.54982	-10	12	20	26	38
	AIx@75 (CT) [%]	-5.18182	11.0889	3.34343	-22	-11	-8	1	17
	AIx@75 (MOG) [%]	21.8138	8.28282	2.76094	12	15.8	21.5	27.3333	36.3333
	SEVR (RT) [%]	115.267	20.0231	5.16994	82	99	116	123	159
	SEVR (CT) [%]	122.182	15.696	4.73251	99	110	122	132	155
	aoBP Pf (RT) [mmHg]	20.4	5.91366	1.5269	12	15	19	26	31
	aoBP Pf (CT) [mmHg]	28.2222	6.41829	2.13943	21	25	27	29	40
	aoBP Pf (MOG) [mmHg]	18.8226	3.69401	1.23134	15.2	15.4	17.8	21.6571	26
	aoBP Pb (RT) [mmHg]	10.2667	2.21897	0.572935	7	9	10	11	16
	aoBP Pb (CT) [mmHg]	11.4444	2.45515	0.818384	9	10	10	12	16
	aoBP Pb (MOG]	9.69725	2.14346	0.714488	6.85	8.525	9.43333	10.48	13.6286
	MV: mean value. SD: standard deviation. Min.,Max.: minimun and maximun values. p25th, p50th, p75th: percentile 25, 50 and 75. SBP, DBP, PP: systolic, diastolic and pulse pressure, respectively (suffix: ao: aortic, ba: brachial artery, ta: tibial artery, ra: radial artery). HR: heart rate. ABI: ankle-brachial index.CCA, CFA, BA: common carotid, common femoral and brachial artery, respectively. Sys…

## Sheet: Table_S2_S3_Z-Scores
	Table S2. Hemodynamic, structural and functional cardiovascular parameters z-scores of preschool-aged children (Reference subgroup).										Table S3. Hemodynamic, structural and functional cardiovascular parameters z-scores of preschool-aged children (All children).
		MV	SD	ME	Min	p25th	p50th	p75th	Max			MV	SD	ME	Min	p25th	p50th	p75th	Max
	Central, peripheral and global hemodynamic characteristics										Central, peripheral and global hemodynamic characteristics
	z-aoSBP [SD]	0.272299	0.937984	0.0447676	-2.27125	-0.327103	0.221245	0.894217	2.74697		z-aoSBP [SD]	0.272299	0.937984	0.0447676	-2.27125	-0.327103	0.221245	0.894217	2.74697
	z-aoDBP [SD]	0.182913	1.04371	0.0498136	-2.64852	-0.509198	0.1419	0.792997	4.1415		z-aoDBP [SD]	0.182913	1.04371	0.0498136	-2.64852	-0.509198	0.1419	0.792997	4.1415
	z-aoPP [SD]	0.191493	1.10667	0.0528186	-2.4106	-0.596883	0.126154	0.824681	5.74063		z-aoPP [SD]	0.191493	1.10667	0.0528186	-2.4106	-0.596883	0.126154	0.824681	5.74063
	z-baSBP [SD]	0.151156	1.22428	0.0488154	-3.56119	-0.652671	0.187567	0.995488	4.45339		z-baSBP [SD]	0.151156	1.22428	0.0488154	-3.56119	-0.652671	0.187567	0.995488	4.45339
	z-baDBP [SD]	0.0599089	1.24721	0.0497294	-3.58657	-0.734469	0.0433779	0.763607	5.63647		z-baDBP [SD]	0.0599089	1.24721	0.0497294	-3.58657	-0.734469	0.0433779	0.763607	5.63647
	z-baPP [SD]	0.132422	1.31112	0.0522777	-3.75444	-0.773555	0.112653	0.958579	4.94651		z-baPP [SD]	0.132422	1.31112	0.0522777	-3.75444	-0.773555	0.112653	0.958579	4.94651
	z-taSBP [SD]	0.160917	1.05421	0.0521275	-2.87511	-0.549142	0.115421	0.779984	3.50469		z-taSBP [SD]	0.160917	1.05421	0.0521275	-2.87511	-0.549142	0.115421	0.779984	3.50469
	z-taDBP [SD]	0.402331	1.13688	0.0562149	-2.65438	-0.396182	0.356551	1.10928	4.3084		z-taDBP [SD]	0.402331	1.13688	0.0562149	-2.65438	-0.396182	0.356551	1.10928	4.3084
	z-taPP [SD]	-0.132114	1.03965	0.0514073	-3.77934	-0.78736	-0.146222	0.566153	2.84576		z-taPP [SD]	-0.132114	1.03965	0.0514073	-3.77934	-0.78736	-0.146222	0.566153	2.84576
	z-raSBP [SD]	0.118772	0.798458	0.0455704	-2.02995	-0.456581	0.0524486	0.700305	2.64387		z-raSBP [SD]	0.118772	0.798458	0.0455704	-2.02995	-0.456581	0.0524486	0.700305	2.64387
	z-raDBP [SD]	0.197814	1.01884	0.0586279	-2.21549	-0.452505	0.252689	0.781584	4.13125		z-raDBP [SD]	0.197814	1.01884	0.0586279	-2.21549	-0.452505	0.252689	0.781584	4.13125
	z-raPP [SD]	0.0149358	0.850031	0.0489138	-1.73472	-0.641411	-0.0947569	0.561227	3.67715		z-raPP [SD]	0.0149358	0.850031	0.0489138	-1.73472	-0.641411	-0.0947569	0.561227	3.67715
	z-HR [SD]	0.188065	1.01237	0.0455027	-2.90892	-0.504937	0.121366	0.814717	4.0529		z-HR [SD]	0.188065	1.01237	0.0455027	-2.90892	-0.504937	0.121366	0.814717	4.0529
	z-ABI [SD]	0.00560174	0.83179	0.0411294	-2.08144	-0.62023	-0.0486329	0.526727	3.14657		z-ABI [SD]	0.00560174	0.83179	0.0411294	-2.08144	-0.62023	-0.0486329	0.526727	3.14657
	z-CO [SD]	-0.320468	0.86622	0.0461043	-2.42251	-0.948177	-0.358446	0.157569	3.22909		z-CO [SD]	-0.320468	0.86622	0.0461043	-2.42251	-0.948177	-0.358446	0.157569	3.22909
	z-SVR [SD]	0.223119	0.907518	0.0483023	-2.50964	-0.330987	0.255572	0.842132	2.7694		z-SVR [SD]	0.223119	0.907518	0.0483023	-2.50964	-0.330987	0.255572	0.842132	2.7694
	z-CI [SD]	-0.190315	0.819368	0.0436105	-2.33677	-0.779824	-0.247185	0.342814	3.13302		z-CI [SD]	-0.190315	0.819368	0.0436105	-2.33677	-0.779824	-0.247185	0.342814	3.13302
	Arterial structural parameters: carotid, femoral and brachial artery										Common carotid artery
	z-CCA DD[SD]	-0.220595	0.957838	0.0563434	-2.54598	-0.955608	-0.229567	0.438851	3.60808		z-CCA SystD [SD]	-0.194828	0.91773	0.0539841	-2.47553	-0.840571	-0.166152	0.385645	2.8483
	z-CCA IMT [SD]	-0.587228	1.24754	0.0737684	-3.88314	-1.32368	-0.690279	-0.0568769	4.72596		z-CCA DD[SD]	-0.220595	0.957838	0.0563434	-2.54598	-0.955608	-0.229567	0.438851	3.60808
	z-CFA DD [SD]	-0.604705	1.22829	0.073668	-3.47152	-1.40754	-0.65242	0.0901105	3.22384		z-CCA IMT [SD]	-0.587228	1.24754	0.0737684	-3.88314	-1.32368	-0.690279	-0.0568769	4.72596
	z-CFA IMT [SD]	-0.0648674	1.02267	0.114338	-2.44318	-0.700758	-0.208333	0.700758	2.85985		z-CCA EM [SD]	-0.227834	0.966455	0.0592572	-2.25912	-0.82488	-0.295452	0.316782	4.26426
	z-BA DD [SD]	-0.364051	0.880706	0.0644036	-3.02266	-1.00642	-0.381666	0.129494	2.45811		z-CCA β [SD]	-0.415994	1.01949	0.062509	-2.6781	-1.11614	-0.522175	0.20585	3.89681
	Arterial stiffness: local parameters (carotid, fremoral and brachial artery)										z-CCA EM (baBP) [SD]	0.101764	0.901393	0.0531151	-1.63455	-0.539492	0.0409262	0.606997	3.15277
	z-CCA EM [SD]	-0.227834	0.966455	0.0592572	-2.25912	-0.82488	-0.295452	0.316782	4.26426		z-CCA β (baBP) [SD]	0.0155692	0.956015	0.0563337	-2.03896	-0.668972	-0.0416022	0.583896	3.36576
	z-CCA β [SD]	-0.415994	1.01949	0.062509	-2.6781	-1.11614	-0.522175	0.20585	3.89681		z-CCA PSV [SD]	0.215174	1.56576	0.0930745	-3.34971	-0.765727	0.0308096	1.10556	6.28115
	z-CFA EM [SD]	0.848504	1.94088	0.11704	-1.90659	-0.555794	0.545655	1.64066	12.8365		z-CCA EDV [SD]	0.334954	1.00012	0.059451	-2.28966	-0.338471	0.314579	1.02338	4.04971
	z-CFA β (baBP) [SD]	0.751497	1.9341	0.11663	-2.22539	-0.50658	0.405498	1.52142	11.6378		z-CCA RI [SD]	-0.257571	0.901167	0.0535688	-3.29345	-0.816541	-0.186818	0.285474	2.37406
	z-BA EM [SD]	0.96185	2.18721	0.160807	-2.73945	-0.594054	0.442504	2.14476	11.3158		z-CCA PI [SD]	-0.392972	0.771353	0.0458522	-2.20194	-0.922736	-0.467906	0.0437774	2.40321
	z-BA β [SD]	0.849658	2.05437	0.15104	-2.39602	-0.524093	0.36881	1.96194	10.4978		z-CCA SDI [SD]	-0.250574	0.855134	0.0508325	-2.06695	-0.837979	-0.348621	0.19277	3.788
	Arterial stiffness: regional parameters (carotid-femoral and carotid-radial)										Common femoral artery
	z-cfPWV [SD]	-0.35547	0.565904	0.0340019	-1.94629	-0.79789	-0.387748	-0.0596346	1.82702		z-CFA SystD [SD]	-0.717855	1.20973	0.0725549	-3.4865	-1.52252	-0.70728	0.00914054	3.36891
	z-Beta cfPWV [SD]	-0.444703	0.544756	0.0327312	-1.66388	-0.83503	-0.490766	-0.15569	1.86971		z-CFA DD [SD]	-0.604705	1.22829	0.073668	-3.47152	-1.40754	-0.65242	0.0901105	3.22384
	z-crPWV [SD]	0.129879	0.958142	0.12581	-1.85077	-0.422105	0.162348	0.616923	3.27943		z-CFA IMT [SD]	-0.0648674	1.02267	0.114338	-2.44318	-0.700758	-0.208333	0.700758	2.85985
	z-Beta crPWV [SD]	0.0934017	0.96884	0.127215	-1.47664	-0.495958	0.028968	0.465461	3.78873		z-CFA EM [SD]	0.848504	1.94088	0.11704	-1.90659	-0.555794	0.545655	1.64066	12.8365
	z-PWV Ratio [SD]	-0.123954	0.966536	0.128021	-2.09604	-0.642923	-0.114533	0.254988	2.77845		z-CFA β [SD]	0.751497	1.9341	0.11663	-2.22539	-0.50658	0.405498	1.52142	11.6378
	z-Beta PWV Ratio [SD]	-0.121652	0.932991	0.123578	-1.6872	-0.661891	-0.195185	0.160949	3.24756		z-CFA PSV [SD]	0.119212	1.06893	0.0648132	-2.19712	-0.649215	0.028261	0.810788	4.63767
	Blood flow velocity and Doppler-parameters: carotid, femoral and brachial artery										z-CFA PRV [SD]	0.237032	1.07414	0.0651294	-2.30602	-0.341778	0.0796164	0.568978	4.29696
	z-CCA PSV [SD]	0.215174	1.56576	0.0930745	-3.34971	-0.765727	0.0308096	1.10556	6.28115		z-CFA RI [SD]	0.156775	1.40712	0.085319	-4.19995	-0.738818	-0.339457	1.15815	11.0423
	z-CCA EDV [SD]	0.334954	1.00012	0.059451	-2.28966	-0.338471	0.314579	1.02338	4.04971		z-CFA PI [SD]	-0.258424	0.47311	0.0287394	-0.770811	-0.549357	-0.390207	-0.142341	2.94584
	z-CCA RI [SD]	-0.257571	0.901167	0.0535688	-3.29345	-0.816541	-0.186818	0.285474	2.37406		z-CFA SDI [SD]	-0.128231	1.27787	0.0774824	-1.04111	-0.757292	-0.691597	-0.557634	4.79105
	z-CFA PSV [SD]	0.119212	1.06893	0.0648132	-2.19712	-0.649215	0.028261	0.810788	4.63767		Brachial artery
	z-CFA PRV [SD]	0.237032	1.07414	0.0651294	-2.30602	-0.341778	0.0796164	0.568978	4.29696		z-BA SystD [SD]	-0.419079	0.837267	0.061227	-3.18228	-0.947761	-0.484508	0.0877456	2.34951
	z-CFA RI [SD]	0.156775	1.40712	0.085319	-4.19995	-0.738818	-0.339457	1.15815	11.0423		z-BA DD [SD]	-0.364051	0.880706	0.0644036	-3.02266	-1.00642	-0.381666	0.129494	2.45811
	z-BA PSV [SD]	-0.428624	0.986892	0.0715967	-2.55862	-1.17563	-0.513296	0.257344	3.36073		z-BA EM [SD]	0.96185	2.18721	0.160807	-2.73945	-0.594054	0.442504	2.14476	11.3158
	z-BA EDV [SD]	-0.245109	0.616054	0.0446933	-2.42465	-0.426629	-0.17501	0.0844274	1.40649		z-BA β [SD]	0.849658	2.05437	0.15104	-2.39602	-0.524093	0.36881	1.96194	10.4978
	z-BA RI [SD]	0.0863191	0.583632	0.0423411	-0.876782	-0.200643	-0.0255128	0.15556	2.47274		z-CFA PSV [SD]	-0.428624	0.986892	0.0715967	-2.55862	-1.17563	-0.513296	0.257344	3.36073
	Aortic blood pressure components and wave reflection parameters										z-CFA EDV [SD]	-0.245109	0.616054	0.0446933	-2.42465	-0.426629	-0.17501	0.0844274	1.40649
	z-aoSBP (RT) [SD]	0.21728	0.901921	0.0514753	-2.4076	-0.424871	0.283248	0.849743	2.69085		z-CFA RI [SD]	0.0863191	0.583632	0.0423411	-0.876782	-0.200643	-0.0255128	0.15556	2.47274
	z-aoSBP (CT) [SD]	0.536366	1.10787	0.0687074	-1.72041	-0.185992	0.427776	1.14384	6.77005		Regional arterial stiffness
	z-aoSBP (Osc./Plet.) [SD]	-0.0972299	0.803447	0.042946	-2.16699	-0.65346	-0.103085	0.447289	1.96082		z-cfPWV [SD]	-0.35547	0.565904	0.0340019	-1.94629	-0.79789	-0.387748	-0.0596346	1.82702
	z-AIx@75 (RT) [SD]	-0.00654792	0.697523	0.0410308	-2.07581	-0.494751	0.0322687	0.484	1.91448		z-Beta cfPWV [SD]	-0.444703	0.544756	0.0327312	-1.66388	-0.83503	-0.490766	-0.15569	1.86971
	z-AIx@75 (CT) [SD]	-0.471597	1.10713	0.0703028	-4.04172	-1.15595	-0.524687	0.106575	2.99234		z-crPWV [SD]	0.129879	0.958142	0.12581	-1.85077	-0.422105	0.162348	0.616923	3.27943
	z-AIx@75 (MOG) [SD]	0.805055	1.1572	0.0618549	-2.27142	0.0627242	0.761963	1.47126	5.21395		z-Beta crPWV [SD]	0.0934017	0.96884	0.127215	-1.47664	-0.495958	0.028968	0.465461	3.78873
	z-SEVR (RT) [SD]	0.0213309	0.944787	0.0539218	-2.81009	-0.712513	0.0366227	0.635931	3.18299		z-aoPWV (MOG) [SD]	-0.155956	0.880692	0.04721	-2.19832	-0.721837	-0.261575	0.353627	2.99672
	z-SEVR (CT) [SD]	-0.789587	1.14227	0.0708404	-4.15277	-1.66806	-0.77611	-0.139004	2.15458		z-aoPWV (Scor) [SD]	0.0632918	0.981109	0.0996165	-2.09542	-0.62598	0.108738	0.59855	3.04761
	z-aoBP Pf (RT) [SD]	-0.093005	0.769169	0.044408	-2.26594	-0.57494	-0.23674	0.43966	3.82166		z-PWV Ratio [SD]	-0.123954	0.966536	0.128021	-2.09604	-0.642923	-0.114533	0.254988	2.77845
	z-aoBP Pf (CT) [SD]	0.536071	1.50749	0.113956	-1.74847	-0.502034	0.27699	1.36762	7.44401		z-Beta PWV Ratio [SD]	-0.121652	0.932991	0.123578	-1.6872	-0.661891	-0.195185	0.160949	3.24756
	z-aoBP Pf (MOG.) [SD]	-0.335787	0.982216	0.0525016	-2.30714	-1.03481	-0.439252	0.210449	4.00939		Aortic blood pressure evels, components and wave reflection parameters
	z-aoBP Pb (RT) [SD]	-0.138217	0.940239	0.0542847	-3.27481	-0.57085	-0.120191	0.330469	3.03443		z-aoSBP (RT) [SD]	0.21728	0.901921	0.0514753	-2.4076	-0.424871	0.283248	0.849743	2.69085
	z-aoBP Pb (CT) [SD]	-0.108856	1.10018	0.0831661	-1.81024	-0.995621	-0.181007	0.633607	5.11398		z-aoSBP (CT) [SD]	0.536366	1.10787	0.0687074	-1.72041	-0.185992	0.427776	1.14384	6.77005
	z-aoBP Pb (Osc./Plet.) [SD]	-0.188771	0.956848	0.0511457	-2.56464	-0.838457	-0.255288	0.444515	3.54698		z-aoSBP (MOG) [SD]	-0.0972299	0.803447	0.042946	-2.16699	-0.65346	-0.103085	0.447289	1.96082
	z: z-score. MV: mean value. SD: standard deviation. Min.,Max.: minimun and maximun values. p25th, p50th, p75th: percentile 25, 50 and 75. SBP, DBP, PP: systolic, diastolic and pulse pressure, respectively (suffix: ao: aortic, ba: brachial artery, ta: tibial artery, ra: radial artery). HR: heart rate. ABI: ankle-brachial index.CCA, CFA, BA: common carotid, common femoral and brachial artery, respe…										z-AIx@75 (RT) [SD]	-0.00654792	0.697523	0.0410308	-2.07581	-0.494751	0.0322687	0.484	1.91448
											z-AIx@75 (CT) [SD]	-0.471597	1.10713	0.0703028	-4.04172	-1.15595	-0.524687	0.106575	2.99234
											z-AIx@75 (MOG) [SD]	0.805055	1.1572	0.0618549	-2.27142	0.0627242	0.761963	1.47126	5.21395
											z-SEVR (RT) [SD]	0.0213309	0.944787	0.0539218	-2.81009	-0.712513	0.0366227	0.635931	3.18299
											z-SEVR (CT) [SD]	-0.789587	1.14227	0.0708404	-4.15277	-1.66806	-0.77611	-0.139004	2.15458
											z-aoBP Pf (RT) [SD]	-0.093005	0.769169	0.044408	-2.26594	-0.57494	-0.23674	0.43966	3.82166
											z-aoBP Pf (CT) [SD]	0.536071	1.50749	0.113956	-1.74847	-0.502034	0.27699	1.36762	7.44401
											z-aoBP Pf (MOG) [SD]	-0.335787	0.982216	0.0525016	-2.30714	-1.03481	-0.439252	0.210449	4.00939
											z-aoBP Pb (RT) [SD]	-0.138217	0.940239	0.0542847	-3.27481	-0.57085	-0.120191	0.330469	3.03443
											z-aoBP Pb (CT) [SD]	-0.108856	1.10018	0.0831661	-1.81024	-0.995621	-0.181007	0.633607	5.11398
											z-aoBP Pb MOG) [SD]	-0.188771	0.956848	0.0511457	-2.56464	-0.838457	-0.255288	0.444515	3.54698
											z: z-score. MV: mean value. SD: standard deviation. Min.,Max.: minimun and maximun values. p25th, p50th, p75th: percentile 25, 50 and 75. SBP, DBP, PP: systolic, diastolic and pulse pressure, respectively (suffix: ao: aortic, ba: brachial artery, ta: tibial artery, ra: radial artery). HR: heart rate. ABI: ankle-brachial index.CCA, CFA, BA: common carotid, common femoral and brachial artery, respe…

## Sheet: Table_S4_MLR
	Table S4. Association between cardiovascular z-scores (dependent variables) and triad, CRF and anthropometric parameters (independent variables) in preschool-aged children.
	Dependent variable	Independent variables	Bu	SE	95% C.I., L.L	95% C.I., U.L	Bs	p	VIF	R	R2	Adj R2
	Central, peripheral and global haemodynamic characteristics
	z-aoSBP [SD]	Constant	-1.4682	0.742414	-2.92874	-0.00765536		0.0488182		,542c	0.294242	0.287727
		HBP [1:Yes, 0:No]	1.22051	0.130193	0.964386	1.47664	0.437844	1.21857e-18	1.00452
		Current z-BW [SD]	0.205788	0.0333728	0.140134	0.271442	0.288256	2.07268e-09	1.00631
		Age [Years]	0.252494	0.127803	0.0010696	0.503919	0.0922086	0.049039	1.0031
	z-aoDBP [SD]	Constant	-0.171728	0.0929639	-0.354615	0.0111587		0.0656185		,416c	0.173059	0.165426
		HBP [1:Yes, 0:No]	1.10098	0.153878	0.798257	1.4037	0.362112	5.59239e-12	1.00667
		Current z-BW [SD]	0.095264	0.0394182	0.017717	0.172811	0.122341	0.01621	1.00714
		Screen time [min/day]	0.00112428	0.000468461	0.000202686	0.00204588	0.121441	0.0169593	1.00632
	z-aoPP [SD]	Constant	-0.00171825	0.0681725	-0.135832	0.132395		0.979907		0.264	0.0698047	0.064098
		Current z-BW [SD]	0.181131	0.0450496	0.0925059	0.269755	0.215195	7.21415e-05	1.00393
		HBP [1:Yes, 0:No]	0.461444	0.175903	0.115397	0.807491	0.140403	0.0091177	1.00393
	z-baSBP [SD]	Constant	-0.0601495	0.0819496	-0.221193	0.100894		0.463335		0.636	0.404387	0.399185
		HBP [1:Yes, 0:No]	1.93801	0.129226	1.68406	2.19196	0.545229	1.19988e-41	1.01636
		Current z-BW [SD]	0.164123	0.0555375	0.0549834	0.273263	0.170571	0.00328599	2.56181
		Current z-BH [SD]	0.182875	0.068372	0.0485129	0.317236	0.154143	0.00774723	2.55388
		PA at Kindergarten [min/week]	-0.00342883	0.00134006	-0.00606226	-0.000795397	-0.0929132	0.0108266	1.01395
	z-baDBP [SD]	Constant	-0.392785	0.0910841	-0.571778	-0.213791		1.97882e-05		,512c	0.262417	0.257596
		HBP [1:Yes, 0:No]	1.62118	0.141435	1.34324	1.89912	0.460669	6.37278e-27	1.00516
		Current z-BW [SD]	0.152911	0.038327	0.0775925	0.228229	0.160513	7.70057e-05	1.00729
		Screen time [min/day]	0.00116951	0.000471865	0.000242232	0.0020968	0.0995603	0.0135522	1.00415
	z-baPP [SD]	Constant	-0.0110756	0.0612436	-0.131428	0.109276		0.856568		,323b	0.104018	0.100123
		HBP [1:Yes, 0:No]	0.918351	0.164437	0.595211	1.24149	0.246514	4.00742e-08	1.00028
		Current z-BH [SD]	0.263735	0.0548844	0.15588	0.37159	0.212104	2.09548e-06	1.00028
	z-taSBP [SD]	Constant	0.0688884	0.11796	-0.163264	0.301041		0.559668		,504e	0.254201	0.241517
		HBP [1:Yes, 0:No]	0.930587	0.151802	0.63183	1.22934	0.310617	2.81825e-09	1.01209
		Current z-BW [SD]	0.251754	0.0408245	0.171409	0.3321	0.314346	2.29871e-09	1.0243
		Sedentary play [min/day]	-0.00173094	0.000600565	-0.00291289	-0.00054899	-0.146291	0.00424032	1.01558
		PA at Kindergarten [min/week]	-0.0044488	0.00154079	-0.00748118	-0.00141641	-0.147527	0.00417339	1.02913
		TT PA [min/week]	0.000338536	0.000145695	5.17982e-05	0.000625274	0.118389	0.0208293	1.02336
	z-taDBP [SD]	Constant	0.0799169	0.111331	-0.13919	0.299024		0.473432		,470e	0.220936	0.207686
		HBP [1:Yes, 0:No]	1.00406	0.168776	0.671892	1.33622	0.310577	7.65288e-09	1.02854
		Obesity [1:Yes, 0:No]	0.656681	0.148272	0.364871	0.948491	0.231213	1.33747e-05	1.02852
		Sex [1:Female, 0:Male]	0.40874	0.115138	0.182142	0.635338	0.185899	0.000448353	1.03483
		Sedentary play [min/day]	-0.00158765	0.000667621	-0.00290157	-0.000273726	-0.124346	0.0180427	1.03179
		PA: bike time [min/week]	0.0024622	0.00117525	0.000149239	0.00477517	0.108957	0.0370219	1.02068
	z-taPP [SD]	Constant	-0.0207602	0.118977	-0.254912	0.213392		0.861601		,310d	0.0960972	0.0838409
		Sex [1:Female, 0:Male]	-0.393412	0.117439	-0.624536	-0.162287	-0.187285	0.000913484	1.02009
		Current z-BW [SD]	0.127307	0.0459529	0.0368703	0.217744	0.154188	0.00595422	1.01093
		PA: time of active play [min/week]	0.000540401	0.000213616	0.000119996	0.000960807	0.141886	0.0119342	1.02664
		PA at Kindergarten [min/week]	-0.0036421	0.0017328	-0.00705231	-0.000231895	-0.117152	0.0364128	1.01388
	z-raSBP [SD]	Constant	-0.123091	0.0531448	-0.227824	-0.0183579		0.0214629		,542b	0.29381	0.287448
		HBP [1:Yes, 0:No]	1.0514	0.139967	0.775565	1.32723	0.424066	1.41203e-12	1.00187
		Current z-BW [SD]	0.210415	0.037148	0.137207	0.283622	0.319765	4.54895e-08	1.00187
	z-raDBP [SD]	Constant	-1.15808	0.485641	-2.11529	-0.200882		0.01796		,467d	0.217657	0.203169
		HBP [1:Yes, 0:No]	1.03573	0.180415	0.680133	1.39133	0.34742	3.16688e-08	1.01115
		Current z-BW [SD]	0.183743	0.0490758	0.087014	0.280472	0.226086	0.000232211	1.00674
		Sex [1:Female, 0:Male]	0.248535	0.115886	0.0201221	0.476948	0.129152	0.0330979	1.00126
		Sleep [hours/day]	0.0993818	0.046635	0.00746393	0.1913	0.128979	0.0342146	1.01136
	z-raPP [SD]	Constant	-0.132869	0.0659002	-0.262752	-0.00298632		0.0450038		,301b	0.0908327	0.0824918
		HBP [1:Yes, 0:No]	0.569732	0.172442	0.229865	0.909599	0.213625	0.0011145	1.00245
		Current z-BW [SD]	0.147077	0.0470097	0.054425	0.239728	0.202293	0.00199604	1.00245
	z-HR [SD]	Constant	-0.0559362	0.0741651	-0.201778	0.0899057		0.451206		,290c	0.0843271	0.0768421
		HBP [1:Yes, 0:No]	0.546749	0.151139	0.249542	0.843957	0.181371	0.000339085	1.00748
		z-BW for age at birth [SD]	-0.169055	0.054204	-0.275644	-0.0624656	-0.156329	0.00195895	1.00696
		Sex [1:Female, 0:Male]	0.300087	0.102018	0.0994737	0.500699	0.147004	0.00347342	1.00102
	z-ABI [SD]	Constant	0.220347	0.112217	-0.000497995	0.441192		0.0505155		,234c	0.0545789	0.044997
		Sedentary behaviour [min/day]	-0.000982664	0.00034566	-0.00166293	-0.000302402	-0.160712	0.00478198	1.00058
		HBP [1:Yes, 0:No]	-0.302426	0.137463	-0.572954	-0.0318978	-0.124382	0.0285754	1.00072
		PA: time of active play [min/week]	0.000333568	0.000169482	2.54819e-08	0.000667111	0.111253	0.0499826	1.00038
	z-CO [SD]	Constant	0.590896	0.341788	-0.082024	1.26382		0.0849856		,561f	0.315078	0.299801
		Current z-BW [SD]	0.35475	0.0705309	0.215887	0.493613	0.538461	8.98809e-07	4.50126
		Sex [1:Female, 0:Male]	-0.588037	0.0877903	-0.760881	-0.415194	-0.340084	1.22896e-10	1.01243
		HBP [1:Yes, 0:No]	0.575408	0.126899	0.325567	0.825249	0.231862	8.70583e-06	1.02691
		Current z-BMI [SD]	-0.335467	0.0803426	-0.493648	-0.177287	-0.499962	4.02076e-05	5.63089
		Obesity [1:Yes, 0:No]	0.63656	0.179811	0.282544	0.990576	0.287947	0.00047106	2.59831
		Sleep [hours/day]	-0.0684156	0.0321969	-0.131805	-0.00502567	-0.107861	0.0345055	1.01195
	z-SVR [SD]	Constant	0.0839831	0.075999	-0.0656354	0.233602		0.270108		,347b	0.120159	0.113714
		Sex [1:Female, 0:Male]	0.433607	0.100972	0.234823	0.63239	0.24381	2.43775e-05	1.00017
		Current z-BW [SD]	-0.16482	0.0384726	-0.240561	-0.0890794	-0.24323	2.54511e-05	1.00017
	z-CI [SD]	Constant	1.69288	0.646405	0.420247	2.96552		0.00931946		,659e	0.434319	0.423843
		Current z-BW [SD]	-0.419269	0.0404595	-0.498925	-0.339613	-0.683629	2.10386e-21	2.07725
		Sex [1:Female, 0:Male]	-0.40361	0.0738127	-0.548932	-0.258289	-0.250749	1.0364e-07	1.00371
		HBP [1:Yes, 0:No]	0.450498	0.10686	0.240112	0.660883	0.195003	3.39901e-05	1.02123
		Age [Years]	-0.273002	0.110839	-0.491221	-0.0547826	-0.113913	0.0144007	1.02092
		Obesity [1:Yes, 0:No]	0.292421	0.136405	0.0238678	0.560974	0.142095	0.0329449	2.09697
	Common carotid artery
	z-CCA SystD [SD]	Constant	-0.251508	0.0971101	-0.44297	-0.0600449		0.0102885		,479c	0.229619	0.218345
		Current z-BW [SD]	0.265253	0.0436802	0.179133	0.351373	0.373713	6.01662e-09	1.0078
		Sex [1:Female, 0:Male]	-0.369569	0.115903	-0.598084	-0.141054	-0.200488	0.00165365	1.05202
		PA outside of kindergarten [min/week]	0.00249815	0.000790363	0.000939871	0.00405643	0.199245	0.00181188	1.0574
	z-CCA DD[SD]	Constant	-0.251616	0.101922	-0.452565	-0.0506667		0.0143779		,485c	0.234891	0.223695
		Current z-BW [SD]	0.272993	0.0458444	0.182606	0.36338	0.365205	1.11631e-08	1.0078
		Sex [1:Female, 0:Male]	-0.422755	0.121646	-0.662592	-0.182918	-0.217765	0.000622696	1.05202
		PA outside of kindergarten [min/week]	0.00270034	0.000829522	0.00106485	0.00433583	0.204501	0.0013252	1.0574
	z-CCA IMT [SD]	Constant	-0.719742	0.157823	-1.03091	-0.408569		8.79694e-06		,400c	0.15996	0.147606
		Current z-BMI [SD]	0.233602	0.061401	0.11254	0.354663	0.245197	0.000187743	1.0087
		Sex [1:Female, 0:Male]	-0.602362	0.16121	-0.920213	-0.284512	-0.240116	0.000242195	1.00286
		PA at Kindergarten [min/week]	0.00624757	0.00241568	0.00148467	0.0110105	0.166555	0.0103983	1.00716
	z-CCA EM [SD]	Constant	-0.0897172	0.0998452	-0.286658	0.107224		0.370017		,226b	0.0511038	0.0411677
		HBP [1:Yes, 0:No]	0.4716	0.191444	0.0939852	0.849216	0.173661	0.0146481	1.00035
		Sex [1:Female, 0:Male]	-0.286679	0.136532	-0.555982	-0.0173755	-0.148024	0.0370664	1.00035
	z-CCA β [SD]	Constant	-0.205423	0.100972	-0.40458	-0.00626609		0.0432811		,149a	0.0221295	0.0170364
		Sex [1:Female, 0:Male]	-0.299201	0.143538	-0.582314	-0.0160869	-0.14876	0.0384404	1
	z-CCA EM (baBP) [SD]	Constant	-0.00954798	0.0768518	-0.161065	0.141969		0.901247		,265b	0.0701595	0.0611319
		HBP [1:Yes, 0:No]	0.494186	0.169182	0.160636	0.827736	0.19645	0.0038776	1.00205
		Current z-BW [SD]	0.120866	0.0480989	0.026037	0.215695	0.169	0.0127417	1.00205
	z-CCA β (baBP) [SD]	Constant	0.198556	0.0931099	0.0149912	0.382122		0.0341441		,138a	0.0190991	0.0143605
		Sex [1:Female, 0:Male]	-0.267577	0.133281	-0.530339	-0.00481407	-0.1382	0.0459849	1
	z-CCA PSV [SD]	Did not enter in any equation
	z-CCA EDV [SD]	Constant	0.647792	0.108336	0.434177	0.861406		1.00095e-08		,252b	0.063465	0.0541923
		Current z-BW [SD]	-0.153025	0.0531356	-0.257797	-0.0482536	-0.196559	0.00440693	1.00475
		PA at Kindergarten [min/week]	-0.00433227	0.00204431	-0.0083632	-0.000301335	-0.144638	0.0352967	1.00475
	z-CCA RI [SD]	Constant	-0.531034	0.0999623	-0.728137	-0.333931		2.84618e-07		,299b	0.0895107	0.0804959
		Current z-BH [SD]	0.187052	0.0571139	0.0744361	0.299668	0.22031	0.00124303	1.00393
		TT PA [min/week]	0.000510108	0.000181452	0.000152324	0.000867892	0.189109	0.00542106	1.00393
	z-CCA PI [SD]	Constant	-0.78392	0.0877763	-0.957	-0.610839		2.69926e-16		,380c	0.144493	0.131724
		Current z-BW [SD]	0.155081	0.0390642	0.078053	0.232109	0.260523	0.000100072	1.01182
		TT PA [min/week]	0.000631205	0.00015687	0.000321883	0.000940526	0.270309	8.10756e-05	1.06031
		PA: bike time [min/week]	-0.00220476	0.0011087	-0.00439093	-1.85871e-05	-0.133938	0.0481019	1.06583
	z-CCA SDI [SD]	Constant	-0.549419	0.0909956	-0.728842	-0.369996		7.37474e-09		,346b	0.119886	0.111172
		Current z-BH [SD]	0.195085	0.0519908	0.0925705	0.297599	0.248166	0.000228945	1.00393
		TT PA [min/week]	0.000565499	0.000165176	0.000239809	0.000891189	0.226428	0.000748153	1.00393
	Common femoral artery
	z-CFA SystD [SD]	Constant	-0.668078	0.155807	-0.975342	-0.360813		2.82316e-05		,521c	0.271189	0.26009
		Current z-BH [SD]	0.445537	0.0736869	0.300221	0.590853	0.368547	7.30738e-09	1.00427
		Sex [1:Female, 0:Male]	-0.640067	0.151519	-0.938874	-0.34126	-0.261222	3.66104e-05	1.0336
		TT PA [min/week]	0.000742976	0.000227763	0.000293809	0.00119214	0.202094	0.0013036	1.03746
	z-CFA DD [SD]	Constant	-0.546571	0.159472	-0.861063	-0.232079		0.000741914		,502c	0.251935	0.240543
		Current z-BH [SD]	0.449765	0.0754201	0.301031	0.598499	0.368264	1.12531e-08	1.00427
		Sex [1:Female, 0:Male]	-0.60656	0.155083	-0.912396	-0.300723	-0.245032	0.000126352	1.0336
		TT PA [min/week]	0.000680529	0.00023312	0.000220797	0.00114026	0.183227	0.00391769	1.03746
	z-CFA IMT [SD]	Constant	0.0458047	0.122391	-0.199575	0.291184		0.709685		,281a	0.0788183	0.0617594
		z-BW for age at birth [SD]	-0.311873	0.145091	-0.602762	-0.0209834	-0.280746	0.0360928	1
	z-CFA EM [SD]	Constant	0.941771	0.176151	0.594376	1.28917		2.48307e-07		,328c	0.107327	0.0936633
		Current z-BH [SD]	0.801591	0.192481	0.42199	1.18119	0.422693	4.67324e-05	2.26196
		HBP [1:Yes, 0:No]	0.867004	0.356643	0.163654	1.57035	0.164978	0.0159562	1.01121
		Current z-BW [SD]	-0.348809	0.151941	-0.648458	-0.0491598	-0.233481	0.0227519	2.27113
	z-CFA β [SD]	Constant	0.991503	0.169923	0.656402	1.3266		2.18019e-08		,269b	0.0725375	0.0631216
		Current z-BH [SD]	0.743929	0.191528	0.36622	1.12164	0.39942	0.000140128	2.24611
		Current z-BW [SD]	-0.379507	0.150883	-0.67706	-0.0819543	-0.258649	0.0126941	2.24611
	z-CFA PSV [SD]	Constant	-0.304237	0.124541	-0.549899	-0.0585756		0.0154856		,304c	0.0921639	0.0778297
		PA: walk time [min/week]	0.00150639	0.00063826	0.000247403	0.00276537	0.164436	0.0192814	1.01592
		Sex [1:Female, 0:Male]	0.364772	0.143464	0.081785	0.647759	0.175993	0.0118005	1.00272
		HBP [1:Yes, 0:No]	0.444503	0.196784	0.0563406	0.832666	0.157172	0.0250298	1.01327
	z-CFA PRV [SD]	Constant	0.142553	0.0812295	-0.0176641	0.302769		0.0808652		,253a	0.0642229	0.0593491
		HBP [1:Yes, 0:No]	0.737637	0.203205	0.336837	1.13844	0.253422	0.000363393	1
	z-CFA RI [SD]	Constant	0.0463038	0.139715	-0.229288	0.321896		0.740696		,380c	0.144563	0.131056
		Obesity [1:Yes, 0:No]	-0.861471	0.207414	-1.2706	-0.45234	-0.283262	4.94579e-05	1.03309
		HBP [1:Yes, 0:No]	-0.566891	0.226687	-1.01404	-0.119744	-0.170421	0.0132384	1.0315
		Sedentary play [min/day]	0.00202465	0.000922674	0.000204649	0.00384465	0.147665	0.0294245	1.00582
	z-CFA PI [SD]	Constant	-0.199336	0.0395609	-0.277371	-0.121301		1.08686e-06		,245b	0.0598915	0.0499956
		Obesity [1:Yes, 0:No]	-0.207841	0.0849944	-0.375495	-0.0401867	-0.174442	0.0153827	1.02849
		HBP [1:Yes, 0:No]	-0.188995	0.092949	-0.37234	-0.0056506	-0.14505	0.043411	1.02849
	z-CFA SDI [SD]	Constant	-3.66146	1.57076	-6.75973	-0.563194		0.0207963		,239b	0.0570233	0.0471492
		PA: bike time [min/week]	0.00534163	0.00186545	0.0016621	0.00902115	0.202825	0.00465879	1.01623
		Age [Years]	0.594904	0.273179	0.0560689	1.13374	0.154252	0.0306534	1.01623
	Brachial artery
	z-BA SystD [SD]	Constant	-0.759059	0.0983049	-0.953544	-0.564574		2.70489e-12		,485c	0.234858	0.217201
		Current z-BW [SD]	0.406212	0.0779332	0.25203	0.560394	0.627018	7.13458e-07	2.45868
		PA: walk time [min/week]	0.00175193	0.00054891	0.000665976	0.00283788	0.245895	0.001774	1.00849
		Obesity [1:Yes, 0:No]	-0.690419	0.255684	-1.19626	-0.184578	-0.32525	0.00785056	2.46501
	z-BA DD [SD]	Constant	-0.715269	0.103523	-0.920077	-0.51046		1.95729e-10		,477c	0.227323	0.209492
		Current z-BW [SD]	0.418745	0.08207	0.256379	0.581111	0.616798	1.16155e-06	2.45868
		PA: walk time [min/week]	0.00175539	0.000578047	0.000611795	0.00289899	0.235111	0.00289018	1.00849
		Obesity [1:Yes, 0:No]	-0.692219	0.269257	-1.22491	-0.159527	-0.311181	0.0112708	2.46501
	z-BA EM [SD]	Constant	0.476949	0.243993	-0.00569393	0.959592		0.0527246		,286a	0.0815448	0.0745868
		Current z-BMI [SD]	0.480378	0.140322	0.202806	0.75795	0.28556	0.000824145	1
	z-BA β [SD]	Constant	0.475082	0.23125	0.0176461	0.932518		0.0419097		,230a	0.0530932	0.0459196
		Current z-BMI [SD]	0.361813	0.132994	0.098738	0.624888	0.23042	0.00739635	1
	z-CFA PSV [SD]	Did not enter in any equation
	z-CFA EDV [SD]	Constant	-0.0810761	0.0978658	-0.274651	0.112499		0.408905		,384d	0.147829	0.1222
		Screen time [min/day]	-0.00130909	0.000453551	-0.00220619	-0.000411983	-0.233993	0.00455004	1.02576
		PA outside of kindergarten [min/week]	-0.00170574	0.000668103	-0.00302722	-0.000384254	-0.205542	0.0118054	1.01156
		Current z-BMI [SD]	0.247582	0.0801307	0.0890861	0.406077	0.57153	0.00244015	5.34028
		Current z-BW [SD]	-0.184991	0.0804095	-0.344038	-0.0259441	-0.425595	0.0229697	5.34112
	z-CFA RI [SD]	Did not enter in any equation
	Regional arterial stiffness
	z-cfPWV [SD]	Constant	-0.318809	0.0390885	-0.395878	-0.24174		3.48866e-14		,151a	0.0226752	0.0178843
		Current z-BH [SD]	0.0835547	0.0384061	0.00783091	0.159278	0.150583	0.0307377	1
	z-Beta cfPWV [SD]	Constant	-0.388218	0.0411526	-0.469357	-0.307079		9.19226e-18		,139a	0.0192824	0.014475
		HBP [1:Yes, 0:No]	-0.236583	0.11813	-0.469496	-0.00367083	-0.138861	0.0465295	1
	z-crPWV [SD]	Did not enter in any equation
	z-Beta crPWV [SD]	Did not enter in any equation
	z-aoPWV (MOG) [SD]	Constant	-1.94016	0.810902	-3.53674	-0.343586		0.0174212		,500e	0.24991	0.235864
		Current z-BW [SD]	0.403194	0.0763097	0.252948	0.553439	0.604279	2.63189e-07	4.65592
		HBP [1:Yes, 0:No]	0.81954	0.133576	0.556543	1.08254	0.328352	3.05278e-09	1.01951
		Sex [1:Female, 0:Male]	-0.248601	0.0930244	-0.431755	-0.065446	-0.142295	0.00799386	1.00918
		Current z-BMI [SD]	-0.215473	0.0773215	-0.36771	-0.0632355	-0.319288	0.00570659	4.67281
		Age [Years]	0.300137	0.13945	0.0255756	0.574698	0.115203	0.0322707	1.01982
	z-aoPWV (Scor) [SD]	Constant	-1.42344	0.766342	-2.95076	0.103874		0.0672803		,415b	0.172207	0.149528
		Current z-BH [SD]	0.373855	0.106144	0.162311	0.5854	0.3771	0.000742246	1.01087
		Sleep [hours/day]	0.149831	0.0740335	0.00228263	0.29738	0.216681	0.0466483	1.01087
	z-PWV Ratio [SD]	Did not enter in any equation
	z-Beta PWV Ratio [SD]	Did not enter in any equation
	Aortic blood pressure components and wave reflection parameters
	z-aoSBP (RT) [SD]	Constant	-2.16889	0.865192	-3.87402	-0.463769		0.0129048		,576d	0.331905	0.319758
		HBP [1:Yes, 0:No]	1.20579	0.15282	0.904614	1.50697	0.435674	1.40429e-13	1.00397
		Current z-BW [SD]	0.231659	0.0406515	0.151542	0.311775	0.315375	3.85259e-08	1.00854
		PA at Kindergarten [min/week]	-0.00396299	0.00146951	-0.0068591	-0.00106688	-0.15357	0.00754249	1.06781
		Age [Years]	0.394642	0.152579	0.0939386	0.695346	0.146907	0.0103407	1.06231
	z-aoSBP (CT) [SD]	Constant	0.291786	0.0864496	0.121256	0.462316		0.000895092		,432b	0.186316	0.177705
		HBP [1:Yes, 0:No]	1.26228	0.218073	0.832106	1.69245	0.380694	2.9132e-08	1.00474
		Current z-BW [SD]	0.169137	0.0621589	0.0465226	0.291751	0.178961	0.00711544	1.00474
	z-aoSBP (MOG) [SD]	Constant	-2.05085	0.774586	-3.57587	-0.525829		0.00858316		,444c	0.196782	0.187824
		HBP [1:Yes, 0:No]	0.843188	0.126516	0.5941	1.09228	0.364459	1.49549e-10	1.00152
		Current z-BH [SD]	0.19075	0.0416292	0.10879	0.272711	0.253387	7.05078e-06	1.02413
		Age [Years]	0.315465	0.133455	0.0527164	0.578213	0.130632	0.0187978	1.02279
	z-AIx@75 (RT) [SD]	Constant	-0.133363	0.0638482	-0.259222	-0.00750446		0.0379236		,453b	0.205064	0.197565
		Sex [1:Female, 0:Male]	0.464962	0.0875857	0.292312	0.637613	0.325077	2.77825e-07	1.00002
		Current z-BW [SD]	-0.189246	0.0369074	-0.261999	-0.116494	-0.31399	6.60378e-07	1.00002
	z-AIx@75 (CT) [SD]	Constant	-0.509127	0.149413	-0.803965	-0.214289		0.000809701		,440d	0.193967	0.175955
		Sex [1:Female, 0:Male]	0.744462	0.157287	0.434087	1.05484	0.320923	4.47565e-06	1.02094
		Current z-BW [SD]	-0.239501	0.0670387	-0.371789	-0.107213	-0.239934	0.000454259	1.00166
		Sedentary play [min/day]	-0.00222882	0.000885096	-0.00397538	-0.000482251	-0.170926	0.0126738	1.02317
		z-BW for height at birth [SD]	0.165361	0.0726722	0.0219565	0.308765	0.152995	0.024065	1.00398
	z-AIx@75 (MOG) [SD]	Constant	0.208967	0.133768	-0.054404	0.472337		0.119432		,477d	0.227495	0.215966
		Sex [1:Female, 0:Male]	0.810311	0.12698	0.560306	1.06032	0.342984	7.67853e-10	1.00219
		Current z-BW [SD]	-0.24818	0.0486085	-0.343883	-0.152477	-0.275058	6.2587e-07	1.00687
		HBP [1:Yes, 0:No]	0.459014	0.181915	0.100849	0.817179	0.135997	0.0122072	1.00781
		Screen time [min/day]	0.00146233	0.000580453	0.000319503	0.00260516	0.135838	0.0123412	1.0086
	z-SEVR (RT) [SD]	Constant	0.231247	0.0829011	0.0678733	0.394621		0.00573884		,250b	0.0623279	0.0538804
		Sex [1:Female, 0:Male]	-0.335529	0.120766	-0.573524	-0.0975335	-0.180603	0.00593175	1.00043
		Current z-BH [SD]	-0.153645	0.0592125	-0.270336	-0.036955	-0.168674	0.0100948	1.00043
	z-SEVR (CT) [SD]	Constant	-0.930772	0.151979	-1.23059	-0.630957		5.25205e-09		,400d	0.159981	0.142012
		TT PA [min/week]	0.000707317	0.000219648	0.00027401	0.00114062	0.218181	0.00151054	1.02191
		HBP [1:Yes, 0:No]	-0.620694	0.224554	-1.06368	-0.17771	-0.185267	0.00627888	1.00008
		z-BW for height at birth [SD]	0.188964	0.0705352	0.0498166	0.328111	0.179972	0.00804256	1.00466
		Sex [1:Female, 0:Male]	-0.381175	0.150635	-0.678337	-0.0840138	-0.171075	0.0122157	1.01748
	z-aoBP Pf (RT) [SD]	Constant	-0.123682	0.0751311	-0.271766	0.0244017		0.101173		,332c	0.110352	0.0979954
		Current z-BW [SD]	0.166721	0.0419035	0.0841285	0.249313	0.25571	9.45961e-05	1.00289
		HBP [1:Yes, 0:No]	0.358333	0.153661	0.055467	0.661199	0.149882	0.0206226	1.00297
		Sex [1:Female, 0:Male]	-0.20884	0.0993175	-0.404595	-0.0130843	-0.135021	0.0366456	1.00106
	z-aoBP Pf (CT) [SD]	Constant	-4.33489	2.26092	-8.80786	0.138079		0.0573926		,460e	0.211876	0.181564
		Age [Years]	1.15562	0.367986	0.427604	1.88363	0.246221	0.00208903	1.01399
		HBP [1:Yes, 0:No]	1.28203	0.394748	0.501066	2.06299	0.256658	0.00148037	1.03015
		PA: bike time [min/week]	0.0053802	0.00202589	0.00137222	0.00938817	0.210298	0.00890416	1.03432
		Sleep [hours/day]	-0.186976	0.0874521	-0.35999	-0.0139625	-0.16805	0.0343845	1.01905
		Current z-BH [SD]	0.223953	0.112673	0.00104161	0.446864	0.156549	0.0489546	1.02324
	z-aoBP Pf (MOG) [SD]	Constant	-0.508109	0.0595766	-0.6254	-0.390817		1.05938e-15		,338a	0.114042	0.110773
		Current z-BW [SD]	0.24257	0.0410702	0.161713	0.323427	0.337701	1.04573e-08	1
	z-aoBP Pb (RT) [SD]	Constant	-0.157865	0.0643775	-0.284747	-0.0309826		0.0149858		,140a	0.0195111	0.0150134
		z-Peso corporal para talla al nacer [DE]	-0.122485	0.0588078	-0.238389	-0.00658025	-0.139682	0.0384358	1
	z-aoBP Pb (CT) [SD]	Constant	-0.243925	0.0941842	-0.430204	-0.0576448		0.0106628		,297a	0.088213	0.0814086
		HBP [1:Yes, 0:No]	1.09685	0.304632	0.494342	1.69936	0.297007	0.000445973	1
	z-aoBP Pb MOG) [SD]	Constant	-0.2184	0.0576576	-0.331914	-0.104886		0.000187194		,166a	0.0275498	0.0239614
		Current z-BH [SD]	0.148238	0.0534993	0.0429104	0.253565	0.165981	0.00597827	1
	TT: total time. PA: physical activity. CVD: cardiovascular disease. z: z-score. BW and BH: body weight and height. BMI: body mass index. Bu y Bs: un- and standarized coefficents. R: Pearson coefficent. R2: adjusted squared R. VIF: variance inflation factor. SE: standard error. L.L, U.L: Lower and upper limit. C.I: confidence interval. Only significant (p<0.05) independent variables entered in the…

## Sheet: Table_S5
	Table S5. Association between physical activity, sedentary behavior and sleep time components and sub-components
					Screen time [min/day]	Sedentary behavior [min/day]	Sleep time [hours/day]	PA at Kindergarten [min/week]	PA out of kindergarten [min/week]	Active play [min/week]	Biking [min/week]	Walking [min/week]	Total weekly PA [min/week]	Total daily PA [min/day]	PA: Rec. Compliance [1:Yes; 0:No]	Sleep: Rec. Compliance [1:Yes; 0:No]	SB: Rec. Compliance [1:Yes; 0:No]
	Sedentary play [min/day]		R		0.03	0.64	-0.01	-0.04	-0.06	0.04	0.01	0.11	0.05	0.05	0.03	-0.04	-0.37
			P		0.421	˂0.001	0.873	0.269	0.111	0.279	0.888	0.007	0.184	0.175	0.474	0.324	˂0.001
			Boot(Bca) C.I.95%	I.L.	-0.04	0.58	-0.09	-0.12	-0.13	-0.03	-0.06	0.04	-0.02	-0.03	-0.04	-0.12	-0.41
				U.L..	0.12	0.69	0.08	0.03	0	0.12	0.08	0.17	0.13	0.13	0.1	0.05	-0.32
	Screen time [min/day]		R		-----	0.79	-0.02	-0.06	-0.08	0.05	-0.02	0	0.01	0.02	0	-0.06	-0.42
			P		-----	˂0.001	0.687	0.159	0.038	0.247	0.531	0.921	0.73	0.674	0.928	0.125	˂0.001
			Boot(Bca) C.I.95%	I.L.	-----	0.76	-0.1	-0.13	-0.14	-0.03	-0.09	-0.07	-0.07	-0.06	-0.07	-0.15	-0.46
				U.L.	-----	0.82	0.06	0.02	-0.02	0.12	0.04	0.08	0.09	0.1	0.08	0.02	-0.38
	Sedentary behavior [min/day]		R		-----	-----	-0.03	-0.06	-0.1	0.06	-0.03	0.06	0.04	0.04	0.01	-0.06	-0.56
			P		-----	-----	0.472	0.14	0.011	0.132	0.385	0.093	0.354	0.319	0.859	0.116	˂0.001
			Boot(Bca) C.I.95%	I.L.	-----	-----	-0.11	-0.13	-0.16	-0.02	-0.1	-0.02	-0.05	-0.05	-0.06	-0.15	-0.6
				U.L.	-----	-----	0.05	0.02	-0.03	0.14	0.04	0.14	0.12	0.12	0.07	0.03	-0.53
	Sleep [hours/day]		R		-----	-----	-----	-0.1	-0.04	-0.02	0.04	0.02	0.01	0.01	-0.02	-0.38	0.08
			P		-----	-----	-----	0.011	0.287	0.662	0.295	0.563	0.838	0.861	0.605	˂0.001	0.027
			Boot(Bca) C.I.95%	I.L.	-----	-----	-----	-0.17	-0.11	-0.09	-0.04	-0.07	-0.07	-0.07	-0.1	-0.49	0
				U.L.	-----	-----	-----	-0.03	0.02	0.06	0.12	0.11	0.09	0.09	0.06	-0.28	0.17
	PA at KG [min/week]		R		-----	-----	-----	-----	-0.03	0	-0.02	-0.04	0.07	0.05	0.1	0.07	-0.01
			P		-----	-----	-----	-----	0.371	0.904	0.67	0.35	0.091	0.207	0.01	0.051	0.831
			Boot(Bca) C.I.95%	I.L.	-----	-----	-----	-----	-0.11	-0.07	-0.09	-0.12	-0.01	-0.03	0.02	0	-0.08
				U.L.	-----	-----	-----	-----	0.04	0.08	0.05	0.04	0.15	0.13	0.17	0.15	0.07
	PA out of KG [min/week]		R		-----	-----	-----	-----	-----	-0.03	-0.03	0	0.19	0.19	0.24	0.05	0.01
			P		-----	-----	-----	-----	-----	0.492	0.456	0.92	˂0.001	˂0.001	˂0.001	0.191	0.779
			Boot(Bca) C.I.95%	I.L.	-----	-----	-----	-----	-----	-0.08	-0.08	-0.07	0.12	0.12	0.17	-0.02	-0.06
				U.L.	-----	-----	-----	-----	-----	0.04	0.04	0.07	0.27	0.27	0.3	0.12	0.08
	Active play [min/week]		R		-----	-----	-----	-----	-----	-----	0.12	0.17	0.89	0.89	0.67	0.03	-0.06
			P		-----	-----	-----	-----	-----	-----	0.002	˂0.001	˂0.001	˂0.001	˂0.001	0.481	0.11
			Boot(Bca) C.I.95%	I.L.	-----	-----	-----	-----	-----	-----	0.06	0.09	0.86	0.86	0.64	-0.06	-0.13
				U.L.	-----	-----	-----	-----	-----	-----	0.19	0.25	0.91	0.91	0.7	0.11	0
	Biking [min/week]		R		-----	-----	-----	-----	-----	-----	-----	0.02	0.25	0.25	0.23	-0.06	-0.04
			P		-----	-----	-----	-----	-----	-----	-----	0.61	˂0.001	˂0.001	˂0.001	0.099	0.28
			Boot(Bca) C.I.95%	I.L.	-----	-----	-----	-----	-----	-----	-----	-0.05	0.16	0.17	0.15	-0.15	-0.1
				U.L.	-----	-----	-----	-----	-----	-----	-----	0.1	0.33	0.33	0.29	0.02	0.03
	Walking [min/week]		R		-----	-----	-----	-----	-----	-----	-----	-----	0.46	0.46	0.36	0.02	-0.1
			P		-----	-----	-----	-----	-----	-----	-----	-----	˂0.001	˂0.001	˂0.001	0.603	0.008
			Boot(Bca) C.I.95%	I.L.	-----	-----	-----	-----	-----	-----	-----	-----	0.39	0.39	0.29	-0.05	-0.17
				U.L.	-----	-----	-----	-----	-----	-----	-----	-----	0.53	0.53	0.42	0.1	-0.04
	Total weekly PA [min/week]		R		-----	-----	-----	-----	-----	-----	-----	-----	-----	1	0.76	0.03	-0.07
			P		-----	-----	-----	-----	-----	-----	-----	-----	-----	˂0.001	˂0.001	0.499	0.054
			Boot(Bca) C.I.95%	I.L.	-----	-----	-----	-----	-----	-----	-----	-----	-----	1	0.74	-0.05	-0.15
				U.L.	-----	-----	-----	-----	-----	-----	-----	-----	-----	1	0.79	0.11	0
	Total daily PA [min/day]		R		-----	-----	-----	-----	-----	-----	-----	-----	-----	-----	0.77	0.03	-0.07
			P		-----	-----	-----	-----	-----	-----	-----	-----	-----	-----	˂0.001	0.494	0.055
			Boot(Bca) C.I.95%	I.L.	-----	-----	-----	-----	-----	-----	-----	-----	-----	-----	0.74	-0.05	-0.15
				U.L.	-----	-----	-----	-----	-----	-----	-----	-----	-----	-----	0.79	0.11	0
	PA: physical activity. R: Pearson Correlation Coefficient. Boot(BCa) C.I.95%: Bootstrap-derived 95% confidence intervals, applying Bias-corrected and accelerated (BCa) methods for computing inferior and upper confidence interval limits (I.L, U.L.). Rec. Compliance: International recommendations compliance. KG: kindergarten. SB: Sedentary Behavior. min: minute.

## Sheet: Table_S6
	Table S6. Association between movement behavior and factors related to increased cardiovascular risk
				Sedentary play [min/day]	Screen time [min/day]	Sedentary behavior [min/day]	Sleep time [hours/day]	PA at Kindergarten [min/week]	PA out of kindergarten [min/week]	Active play [min/week]	Biking [min/week]	Walking [min/week]	Total weekly PA [min/week]	Total daily PA [min/day]	PA: Rec. Compliance [1:Yes; 0:No]	Sleep: Rec. Compliance [1:Yes; 0:No]	SB: Rec. Compliance [1:Yes; 0:No]
	Age	R		-0.01	0.07	0.04	-0.05	0.12	-0.05	-0.03	-0.02	-0.05	-0.01	-0.02	0	-0.01	-0.08
	[years]	P		0.738	0.09	0.305	0.254	0.005	0.249	0.555	0.636	0.27	0.778	0.716	0.963	0.771	0.07
		Boot(Bca) C.I.95%	L.L.	-0.11	-0.02	-0.05	-0.13	0.03	-0.13	-0.13	-0.11	-0.13	-0.11	-0.12	-0.08	-0.1	-0.15
			U.L.	0.07	0.17	0.14	0.03	0.2	0.03	0.07	0.06	0.04	0.08	0.07	0.08	0.07	0
	Family History of CVD	R		0.06	0.01	0.03	-0.02	0.07	-0.02	0.05	0.06	0.01	0.05	0.05	0.05	-0.01	-0.05
	[1:yes. 0:No]	P		0.154	0.755	0.439	0.575	0.099	0.671	0.277	0.209	0.904	0.238	0.244	0.21	0.904	0.271
		Boot(Bca) C.I.95%	L.L.	-0.02	-0.07	-0.04	-0.1	-0.02	-0.1	-0.04	-0.04	-0.08	-0.04	-0.04	-0.03	-0.09	-0.13
			U.L.	0.15	0.1	0.11	0.06	0.16	0.07	0.14	0.14	0.09	0.14	0.14	0.13	0.08	0.03
	Sex [1:Female, 0:Male]	R		0.15	0	0.12	0	-0.04	-0.11	-0.09	-0.06	0.07	-0.08	-0.08	-0.05	-0.01	-0.08
		P		0.001	0.96	0.005	0.984	0.356	0.011	0.034	0.213	0.101	0.049	0.059	0.252	0.835	0.075
		Boot(Bca) C.I.95%	L.L.	0.06	-0.09	0.03	-0.07	-0.13	-0.19	-0.17	-0.14	-0.01	-0.17	-0.16	-0.13	-0.09	-0.16
			U.L.	0.24	0.08	0.2	0.09	0.04	-0.04	-0.01	0.02	0.15	-0.01	0	0.03	0.07	0.01
	z-BW for BH at birth [SD]	R		0.05	-0.03	0	0.01	0.03	0.03	0.06	0.01	0.05	0.07	0.07	0.06	-0.07	0.02
		P		0.304	0.459	0.909	0.813	0.442	0.421	0.137	0.816	0.258	0.083	0.102	0.166	0.083	0.587
		Boot(Bca) C.I.95%	L.L.	-0.04	-0.12	-0.09	-0.06	-0.05	-0.05	-0.02	-0.07	-0.02	0	-0.01	-0.02	-0.14	-0.05
			U.L.	0.12	0.05	0.07	0.08	0.11	0.12	0.13	0.09	0.11	0.14	0.14	0.14	0.01	0.09
	z-BH for age at birth [SD]	R		0.07	-0.01	0.03	0	-0.05	-0.09	0.04	-0.04	0.02	0.02	0.02	0.03	0.03	0.06
		P		0.113	0.779	0.53	0.981	0.238	0.024	0.268	0.327	0.545	0.676	0.644	0.502	0.44	0.168
		Boot(Bca) C.I.95%	L.L.	-0.02	-0.09	-0.06	-0.09	-0.13	-0.16	-0.03	-0.11	-0.05	-0.05	-0.05	-0.04	-0.05	-0.04
			U.L.	0.17	0.07	0.11	0.08	0.04	-0.02	0.12	0.04	0.1	0.08	0.08	0.1	0.1	0.14
	z-BW for age at birth [SD]	R		0.09	-0.03	0.02	0	-0.02	-0.06	0.08	-0.03	0.05	0.06	0.06	0.06	-0.02	0.06
		P		0.037	0.433	0.658	0.94	0.69	0.172	0.045	0.475	0.215	0.121	0.13	0.12	0.565	0.112
		Boot(Bca) C.I.95%	L.L.	0.02	-0.12	-0.06	-0.07	-0.1	-0.13	0.01	-0.11	-0.03	-0.01	-0.01	0	-0.1	-0.02
			U.L.	0.17	0.05	0.1	0.08	0.07	0.02	0.15	0.05	0.12	0.13	0.13	0.14	0.05	0.14
	z-BMI for age at birth [SD]	R		0.07	-0.04	0	0.01	0.01	0	0.08	-0.01	0.05	0.08	0.07	0.07	-0.06	0.04
		P		0.106	0.363	0.919	0.891	0.744	0.933	0.058	0.877	0.188	0.063	0.076	0.093	0.166	0.268
		Boot(Bca) C.I.95%	L.L.	-0.01	-0.13	-0.07	-0.07	-0.07	-0.09	0	-0.09	-0.02	0	0	0	-0.13	-0.03
			U.L.	0.15	0.04	0.08	0.08	0.1	0.09	0.15	0.07	0.1	0.14	0.14	0.14	0.03	0.12
	Current z-BMI [SD]	R		0.07	0.07	0.06	-0.04	0.05	-0.01	0.02	0.05	-0.02	0.01	0.01	-0.01	-0.01	-0.03
		P		0.105	0.125	0.141	0.345	0.23	0.877	0.658	0.302	0.733	0.733	0.778	0.828	0.886	0.414
		Boot(Bca) C.I.95%	L.L.	-0.02	-0.03	-0.03	-0.12	-0.02	-0.09	-0.08	-0.03	-0.1	-0.08	-0.08	-0.09	-0.08	-0.11
			U.L.	0.16	0.16	0.15	0.05	0.13	0.08	0.11	0.13	0.08	0.11	0.11	0.08	0.07	0.05
	baSBP percentile [%]	R		-0.07	0.03	-0.01	0.08	-0.11	0.05	0	0.01	0.02	0.01	0.01	0.02	-0.05	0.04
		P		0.131	0.443	0.755	0.059	0.009	0.222	0.948	0.773	0.646	0.754	0.731	0.715	0.223	0.312
		Boot(Bca) C.I.95%	L.L.	-0.15	-0.07	-0.1	0	-0.18	-0.03	-0.09	-0.08	-0.06	-0.07	-0.07	-0.06	-0.12	-0.04
			U.L.	0.02	0.13	0.07	0.16	-0.04	0.13	0.09	0.1	0.1	0.09	0.09	0.1	0.02	0.13
	baDBP percentile [%]	R		-0.06	0.08	-0.01	0.05	-0.06	0.01	0.03	-0.02	0.06	0.04	0.04	0.01	-0.02	-0.02
		P		0.174	0.07	0.836	0.207	0.134	0.752	0.541	0.608	0.198	0.369	0.374	0.764	0.601	0.624
		Boot(Bca) C.I.95%	L.L.	-0.13	-0.01	-0.09	-0.02	-0.15	-0.07	-0.07	-0.12	-0.03	-0.05	-0.05	-0.07	-0.12	-0.1
			U.L.	0.02	0.16	0.07	0.13	0.01	0.09	0.13	0.07	0.15	0.13	0.12	0.09	0.07	0.07
	HBP state [1:Yes, 0:No]	R		-0.08	0.03	-0.02	0.08	-0.06	0.01	-0.01	-0.06	0.06	-0.01	-0.01	0	-0.11	-0.03
		P		0.07	0.508	0.577	0.046	0.171	0.827	0.773	0.199	0.151	0.877	0.88	0.953	0.012	0.551
		Boot(Bca) C.I.95%	L.L.	-0.16	-0.06	-0.1	0	-0.13	-0.07	-0.09	-0.12	-0.03	-0.09	-0.09	-0.09	-0.2	-0.1
			U.L.	0.01	0.12	0.06	0.16	0.02	0.1	0.08	0.01	0.17	0.09	0.08	0.08	-0.03	0.06
	Obesity [1:Yes, 0:No]	R		0.06	0.08	0.08	-0.03	0.06	-0.03	-0.01	0.02	0.01	0	0	-0.027	0.019	-0.046
		P		0.205	0.08	0.049	0.529	0.14	0.473	0.864	0.585	0.789	0.976	0.92	0.522	0.66	0.281
		Boot(Bca) C.I.95%	L.L.	-0.04	-0.02	-0.01	-0.11	-0.01	-0.1	-0.09	-0.06	-0.07	-0.09	-0.09	-0.109	-0.07	-0.123
			U.L.	0.15	0.17	0.17	0.06	0.14	0.05	0.08	0.12	0.1	0.09	0.09	0.059	0.097	0.043
	SB: sedentary behavior. PA: physical activity. HBP: high blood pressure. SBP, DBP: systolic and diastolic blood pressure. CVD: cardiovascular disease. z: z-score. BW and BH: body weight and height. BMI: body mass index. R: Pearson Coefficient. Boot(BCa) C.I.95%: Bootstrap-derived 95% Confidence Intervals, applying Bias-corrected and accelerated (BCa) methods for computing the lower and upper conf…

## Sheet: Table_S7
	Table S7. Central and peripheral blood pressure and vascular parameters: association with factors related to increased cardiovascular risk
					Age [years]	Family History CVD [1:Yes, 0:No]	Sex [1:Female, 0:Male]	z-BW for BH at birth [SD]	z-BH for age at birth [SD]	z-BW for age at birth [SD]	z-BMI for age at birth [SD]	Current z-BMI [SD]	Obesity [1:Yes, 0:No]	bSBP percentile [%]	bDBP percentile [%]	HBP state [1:Yes, 0:No]
	Central (aortic) and peripheral hemodynamic parameters
	aoSBP	R			0.08	0.04	-0.03	-0.04	0.02	-0.01	-0.03	0.27	0.26	0.72	0.45	0.47
	[mmHg]	P			0.134	0.399	0.56	0.431	0.684	0.863	0.54	˂0.001	˂0.001	˂0.001	˂0.001	˂0.001
		Boot(Bca) C.I.95%		L.L	-0.02	-0.06	-0.13	-0.15	-0.09	-0.11	-0.13	0.17	0.17	0.67	0.34	0.37
				U.L	0.2	0.14	0.08	0.06	0.12	0.08	0.06	0.36	0.35	0.77	0.53	0.56
	aoDBP	R			0.06	0.09	0.01	-0.04	-0.06	-0.08	-0.07	0.15	0.16	0.5	0.77	0.37
	[mmHg]	P			0.218	0.086	0.884	0.418	0.264	0.125	0.211	0.004	0.002	˂0.001	˂0.001	˂0.001
		Boot(Bca) C.I.95%		L.L	-0.05	-0.02	-0.09	-0.16	-0.17	-0.19	-0.18	0.05	0.06	0.42	0.72	0.25
				U.L	0.18	0.19	0.11	0.06	0.05	0.02	0.03	0.25	0.25	0.57	0.81	0.47
	aoPP	R			0.02	-0.04	-0.05	-0.01	0.09	0.08	0.03	0.17	0.15	0.35	-0.3	0.18
	[mmHg]	P			0.639	0.401	0.378	0.915	0.074	0.133	0.541	0.001	0.003	˂0.001	˂0.001	0.001
		Boot(Bca) C.I.95%		L.L	-0.08	-0.14	-0.14	-0.12	-0.01	-0.03	-0.09	0.07	0.05	0.26	-0.39	0.06
				U.L	0.14	0.05	0.05	0.11	0.19	0.18	0.14	0.26	0.26	0.43	-0.2	0.29
	baSBP	R			0.08	0.03	0.01	-0.02	-0.01	-0.03	-0.03	0.31	0.32	0.92	0.48	0.57
	[mmHg]	P			0.134	0.611	0.849	0.638	0.805	0.608	0.573	˂0.001	˂0.001	˂0.001	˂0.001	˂0.001
		Boot(Bca) C.I.95%		L.L	-0.02	-0.07	-0.09	-0.12	-0.11	-0.13	-0.13	0.21	0.23	0.91	0.38	0.5
				U.L	0.2	0.12	0.11	0.07	0.08	0.07	0.06	0.41	0.39	0.94	0.56	0.64
	baDBP [mmHg]	R			0.05	0.07	0.05	-0.03	0	-0.02	-0.03	0.21	0.21	0.55	0.93	0.45
		P			0.354	0.205	0.385	0.556	0.938	0.736	0.583	˂0.001	˂0.001	˂0.001	˂0.001	˂0.001
		Boot(Bca) C.I.95%		L.L	-0.05	-0.04	-0.05	-0.13	-0.09	-0.12	-0.13	0.11	0.11	0.47	0.92	0.34
				U.L	0.16	0.17	0.14	0.07	0.1	0.08	0.07	0.3	0.3	0.62	0.94	0.54
	baPP	R			0.05	-0.03	-0.03	0	-0.02	-0.02	-0.01	0.17	0.17	0.57	-0.32	0.25
	[mmHg]	P			0.37	0.547	0.547	0.999	0.713	0.773	0.883	0.001	0.001	˂0.001	˂0.001	˂0.001
		Boot(Bca) C.I.95%		L.L	-0.06	-0.13	-0.13	-0.1	-0.11	-0.11	-0.11	0.06	0.05	0.51	-0.43	0.12
				U.L	0.18	0.07	0.07	0.1	0.08	0.08	0.09	0.26	0.28	0.64	-0.21	0.37
	taSBP [mmHg]	R			-0.01	0.04	-0.13	0.02	-0.02	0	0.01	0.3	0.31	0.43	0.42	0.45
		P			0.866	0.506	0.05	0.73	0.733	0.971	0.827	˂0.001	˂0.001	˂0.001	˂0.001	˂0.001
		Boot(Bca) C.I.95%		L.L	-0.15	-0.09	-0.25	-0.12	-0.17	-0.13	-0.11	0.17	0.17	0.31	0.32	0.34
				U.L	0.12	0.18	-0.01	0.17	0.11	0.13	0.15	0.41	0.42	0.54	0.52	0.54
	taDBP [mmHg]	R			0.03	0	0.19	0	-0.03	-0.03	-0.02	0.19	0.24	0.36	0.61	0.4
		P			0.6	0.962	0.004	0.951	0.615	0.64	0.804	0.004	˂0.001	˂0.001	˂0.001	˂0.001
		Boot(Bca) C.I.95%		L.L	-0.1	-0.13	0.06	-0.12	-0.16	-0.17	-0.16	0.06	0.1	0.23	0.52	0.27
				U.L	0.16	0.13	0.3	0.11	0.1	0.1	0.12	0.3	0.35	0.47	0.69	0.52
	taPP	R			-0.04	0.05	-0.31	0.03	0	0.02	0.03	0.17	0.13	0.16	-0.07	0.14
	[mmHg]	P			0.524	0.494	˂0.001	0.667	0.951	0.715	0.651	0.012	0.052	0.013	0.311	0.031
		Boot(Bca) C.I.95%		L.L	-0.17	-0.08	-0.41	-0.11	-0.15	-0.12	-0.09	0.03	-0.01	0.04	-0.19	0.01
				U.L	0.08	0.17	-0.21	0.18	0.14	0.15	0.17	0.29	0.26	0.29	0.06	0.26
	raSBP	R			0.08	0.01	0.02	-0.06	0.08	0.03	-0.03	0.27	0.26	0.75	0.32	0.46
	[mmHg]	P			0.227	0.834	0.747	0.383	0.245	0.693	0.698	˂0.001	˂0.001	˂0.001	˂0.001	˂0.001
		Boot(Bca) C.I.95%		L.L	-0.05	-0.12	-0.11	-0.18	-0.05	-0.09	-0.15	0.15	0.15	0.69	0.17	0.36
				U.L	0.21	0.14	0.15	0.06	0.21	0.16	0.11	0.39	0.37	0.8	0.44	0.56
	raDBP	R			0.06	0.04	0.12	0.01	0.02	0.03	0.02	0.24	0.19	0.48	0.81	0.41
	[mmHg]	P			0.389	0.507	0.061	0.845	0.77	0.69	0.737	˂0.001	0.003	˂0.001	˂0.001	˂0.001
		Boot(Bca) C.I.95%		L.L	-0.08	-0.1	-0.01	-0.12	-0.1	-0.11	-0.12	0.11	0.07	0.37	0.76	0.28
				U.L	0.19	0.18	0.25	0.13	0.15	0.16	0.15	0.36	0.31	0.58	0.85	0.52
	raPP	R			0.05	-0.02	-0.06	-0.07	0.07	0.01	-0.04	0.12	0.15	0.48	-0.23	0.22
	[mmHg]	P			0.479	0.809	0.329	0.273	0.287	0.882	0.507	0.065	0.021	˂0.001	0.001	0.001
		Boot(Bca) C.I.95%		L.L	-0.09	-0.14	-0.19	-0.19	-0.06	-0.1	-0.15	0	0.06	0.39	-0.33	0.1
				U.L	0.19	0.1	0.08	0.06	0.19	0.12	0.07	0.24	0.26	0.56	-0.12	0.34
	HR [beat/minute]	R			-0.05	0.04	0.18	-0.11	-0.1	-0.17	-0.15	0.04	0.11	0.25	0.22	0.26
		P			0.451	0.533	0.012	0.116	0.17	0.017	0.037	0.528	0.125	˂0.001	0.001	˂0.001
		Boot(Bca) C.I.95%		L.L	-0.18	-0.09	0.04	-0.22	-0.24	-0.31	-0.26	-0.11	-0.01	0.11	0.06	0.12
				U.L	0.07	0.19	0.31	0	0.05	-0.02	-0.02	0.21	0.23	0.38	0.37	0.39
	ABI	R			-0.17	0.01	-0.12	-0.04	0.02	-0.02	-0.04	-0.03	-0.07	-0.41	-0.1	-0.13
		P			0.015	0.925	0.078	0.555	0.785	0.78	0.6	0.671	0.321	˂0.001	0.171	0.056
		Boot(Bca) C.I.95%		L.L	-0.3	-0.12	-0.26	-0.18	-0.13	-0.15	-0.17	-0.16	-0.21	-0.53	-0.22	-0.26
				U.L	-0.04	0.13	0.01	0.09	0.19	0.11	0.09	0.08	0.07	-0.27	0.03	-0.01
	CO	R			0.18	-0.02	-0.23	0.01	-0.08	-0.05	-0.02	0.17	0.26	0.38	0.14	0.34
	[l/min]	P			0.02	0.828	0.003	0.892	0.336	0.488	0.809	0.035	0.001	˂0.001	0.065	˂0.001
		Boot(Bca) C.I.95%		L.L	0.03	-0.18	-0.38	-0.18	-0.23	-0.2	-0.19	0	0.09	0.26	0.02	0.22
				U.L	0.34	0.14	-0.09	0.19	0.09	0.09	0.15	0.31	0.41	0.51	0.27	0.46
	SVR	R			-0.06	-0.02	0.19	0.01	-0.04	-0.04	-0.01	-0.2	-0.22	-0.1	0.24	-0.12
	[mmHg/l/min]	P			0.452	0.766	0.014	0.874	0.637	0.654	0.906	0.01	0.005	0.211	0.002	0.133
		Boot(Bca) C.I.95%		L.L	-0.21	-0.18	0.04	-0.17	-0.19	-0.21	-0.18	-0.33	-0.36	-0.24	0.07	-0.29
				U.L	0.08	0.13	0.35	0.18	0.13	0.15	0.18	-0.05	-0.07	0.03	0.39	0.05
	CI	R			-0.04	0.02	-0.17	-0.03	-0.1	-0.12	-0.09	-0.41	-0.2	0.2	0.15	0.25
	[l/min/m2]	P			0.625	0.825	0.029	0.668	0.194	0.117	0.277	˂0.001	0.01	0.009	0.058	0.001
		Boot(Bca) C.I.95%		L.L	-0.21	-0.13	-0.31	-0.19	-0.27	-0.26	-0.22	-0.54	-0.35	0.04	-0.01	0.09
				U.L	0.14	0.16	-0.03	0.13	0.09	0.01	0.07	-0.28	-0.04	0.36	0.28	0.41
	Arterial structural parameters
	CCA DD	R			-0.05	0	-0.28	0.16	-0.02	0.11	0.15	0.3	0.17	-0.14	0.04	-0.05
	[mm]	P			0.486	0.976	˂0.001	0.025	0.797	0.106	0.029	˂0.001	0.016	0.042	0.537	0.467
		Boot(Bca) C.I.95%		L.L	-0.18	-0.14	-0.41	0.01	-0.15	-0.02	0.01	0.17	0.05	-0.27	-0.1	-0.18
				U.L	0.09	0.14	-0.14	0.29	0.11	0.25	0.3	0.43	0.29	-0.02	0.17	0.08
	CCA IMT	R			0.06	-0.04	-0.25	0.08	-0.08	0	0.05	0.24	0.15	0.03	0.03	-0.01
	[mm]	P			0.365	0.601	˂0.001	0.243	0.224	1	0.439	˂0.001	0.024	0.696	0.626	0.929
		Boot(Bca) C.I.95%		L.L	-0.06	-0.16	-0.36	-0.14	-0.22	-0.16	-0.15	0.11	0.01	-0.11	-0.1	-0.15
				U.L	0.19	0.09	-0.12	0.27	0.06	0.16	0.24	0.37	0.29	0.16	0.19	0.14
	CFA DD	R			0.07	-0.01	-0.19	-0.03	0.12	0.08	0.01	0.28	0.36	0.2	0.04	0.19
	[mm]	P			0.592	0.959	0.123	0.793	0.342	0.533	0.906	0.021	0.003	0.099	0.748	0.117
		Boot(Bca) C.I.95%		L.L	-0.16	-0.24	-0.43	-0.27	-0.13	-0.17	-0.22	0.01	0.13	-0.04	-0.24	-0.11
				U.L	0.27	0.22	0.08	0.2	0.36	0.3	0.24	0.56	0.55	0.42	0.3	0.48
	CFA IMT	R			0.13	0.07	-0.05	-0.07	-0.27	-0.28	-0.16	-0.15	-0.05	-0.27	-0.25	-0.21
	[mm]	P			0.292	0.602	0.69	0.59	0.028	0.024	0.2	0.242	0.701	0.029	0.043	0.094
		Boot(Bca) C.I.95%		L.L	-0.08	-0.17	-0.28	-0.29	-0.45	-0.45	-0.38	-0.39	-0.33	-0.48	-0.46	-0.41
				U.L	0.31	0.29	0.19	0.17	-0.09	-0.09	0.07	0.12	0.24	-0.01	-0.02	0.03
	BA DD	R			0.01	0.06	-0.09	0.19	-0.03	0.13	0.18	0.31	0.23	0.08	0.09	0.07
	[mm]	P			0.882	0.46	0.303	0.022	0.714	0.131	0.028	˂0.001	0.005	0.332	0.292	0.428
		Boot(Bca) C.I.95%		L.L	-0.17	-0.11	-0.25	0.02	-0.18	-0.02	0.02	0.15	0.08	-0.06	-0.07	-0.08
				U.L	0.2	0.21	0.08	0.35	0.12	0.27	0.34	0.46	0.37	0.21	0.24	0.22
	Local arterial stiffness
	CCA EM [mmHg]	R			0.05	0	-0.11	0.04	0.07	0.1	0.07	0.1	0.08	0.32	-0.05	0.18
		P			0.419	0.999	0.107	0.517	0.295	0.149	0.284	0.16	0.255	˂0.001	0.488	0.009
		Boot(Bca) C.I.95%		L.L	-0.08	-0.14	-0.23	-0.1	-0.07	-0.02	-0.06	-0.02	-0.03	0.21	-0.16	0.05
				U.L	0.2	0.14	0.02	0.21	0.19	0.21	0.21	0.21	0.2	0.42	0.07	0.32
	CCA β	R			0.02	-0.03	-0.11	0.04	0.07	0.1	0.07	0.04	0	0.13	-0.24	0.03
		P			0.777	0.676	0.093	0.535	0.272	0.147	0.291	0.576	0.991	0.05	˂0.001	0.695
		Boot(Bca) C.I.95%		L.L	-0.11	-0.17	-0.24	-0.11	-0.06	-0.03	-0.07	-0.07	-0.1	0.02	-0.34	-0.09
				U.L	0.16	0.11	0.01	0.22	0.19	0.22	0.22	0.14	0.12	0.24	-0.13	0.16
	CFA EM [mmHg]	R			0.02	-0.02	0.02	-0.09	-0.04	-0.1	-0.11	-0.03	0.14	0.48	0.19	0.42
		P			0.883	0.882	0.866	0.45	0.762	0.403	0.378	0.798	0.263	˂0.001	0.118	0.001
		Boot(Bca) C.I.95%		L.L	-0.19	-0.25	-0.24	-0.36	-0.28	-0.37	-0.4	-0.32	-0.09	0.3	-0.07	0.17
				U.L	0.22	0.21	0.29	0.19	0.2	0.24	0.21	0.31	0.37	0.63	0.42	0.61
	CFA β	R			0	-0.06	0	-0.1	-0.07	-0.13	-0.12	-0.08	0.05	0.31	-0.01	0.25
		P			0.994	0.654	0.993	0.445	0.563	0.283	0.321	0.548	0.697	0.012	0.93	0.043
		Boot(Bca) C.I.95%		L.L	-0.2	-0.29	-0.28	-0.38	-0.31	-0.41	-0.39	-0.34	-0.14	0.1	-0.25	0.02
				U.L	0.2	0.17	0.27	0.19	0.19	0.21	0.19	0.24	0.24	0.48	0.23	0.47
	BA EM	R			0.03	0.03	-0.02	0.17	-0.02	0.12	0.17	0.31	0.23	0.35	0.21	0.24
	[mm]	P			0.76	0.756	0.822	0.037	0.783	0.153	0.043	˂0.001	0.005	˂0.001	0.011	0.003
		Boot(Bca) C.I.95%		L.L	-0.13	-0.12	-0.18	0.02	-0.16	-0.06	0	0.08	0.05	0.24	0.06	0.06
				U.L	0.18	0.18	0.15	0.32	0.11	0.27	0.32	0.52	0.41	0.46	0.34	0.43
	BA β	R			0.01	0.01	-0.03	0.18	-0.01	0.13	0.18	0.25	0.17	0.24	0.09	0.14
		P			0.906	0.939	0.758	0.032	0.877	0.116	0.033	0.002	0.043	0.004	0.302	0.098
		Boot(Bca) C.I.95%		L.L	-0.16	-0.15	-0.19	0.02	-0.15	-0.03	0.01	0.03	-0.02	0.1	-0.08	-0.05
				U.L	0.17	0.16	0.14	0.33	0.12	0.28	0.33	0.46	0.35	0.36	0.23	0.33
	Regional arterial stiffness
	cfPWV	R			-0.08	-0.11	-0.19	0.04	-0.01	0.02	0.04	-0.14	0.03	-0.11	0.27	-0.05
	[m/s]	P			0.58	0.444	0.207	0.782	0.947	0.868	0.784	0.351	0.827	0.471	0.063	0.748
		Boot(Bca) C.I.95%		L.L	-0.36	-0.36	-0.45	-0.36	-0.28	-0.27	-0.34	-0.45	-0.22	-0.35	0.01	-0.26
				U.L	0.18	0.16	0.1	0.44	0.24	0.3	0.39	0.22	0.29	0.18	0.5	0.18
	β cfPWV	R			-0.1	-0.15	-0.21	-0.05	0.05	0.01	-0.03	-0.25	-0.05	-0.25	0.12	-0.13
		P			0.487	0.305	0.162	0.737	0.728	0.967	0.837	0.088	0.728	0.085	0.433	0.397
		Boot(Bca) C.I.95%		L.L	-0.37	-0.37	-0.47	-0.42	-0.19	-0.29	-0.39	-0.52	-0.28	-0.5	-0.19	-0.31
				U.L	0.15	0.1	0.07	0.34	0.28	0.29	0.34	0.1	0.19	0.04	0.39	0.09
	crPWV	R			0.11	-0.08	-0.19	0.07	-0.02	0.04	0.06	0.06	0.05	0.12	0.23	-0.06
	[m/s]	P			0.442	0.583	0.212	0.645	0.889	0.765	0.682	0.693	0.731	0.421	0.118	0.704
		Boot(Bca) C.I.95%		L.L	-0.18	-0.3	-0.44	-0.28	-0.39	-0.32	-0.28	-0.25	-0.21	-0.12	-0.04	-0.24
				U.L	0.35	0.18	0.14	0.37	0.31	0.38	0.38	0.32	0.33	0.31	0.44	0.12
	β crPWV	R			0.11	-0.11	-0.2	0.04	0.05	0.09	0.06	0.01	0	0.03	0.13	-0.12
		P			0.467	0.448	0.171	0.771	0.731	0.557	0.683	0.943	0.975	0.83	0.4	0.434
		Boot(Bca) C.I.95%		L.L	-0.18	-0.33	-0.43	-0.32	-0.34	-0.31	-0.31	-0.31	-0.24	-0.21	-0.16	-0.27
				U.L	0.34	0.17	0.11	0.34	0.36	0.42	0.37	0.27	0.29	0.22	0.33	0.04
	PWV Ratio	R			-0.19	-0.07	0	0	0.07	0.06	0.03	-0.14	-0.03	-0.24	-0.09	-0.01
		P			0.212	0.628	0.973	0.976	0.629	0.704	0.831	0.332	0.839	0.109	0.538	0.929
		Boot(Bca) C.I.95%		L.L	-0.42	-0.27	-0.27	-0.21	-0.25	-0.3	-0.24	-0.4	-0.31	-0.5	-0.4	-0.22
				U.L	0.05	0.13	0.26	0.22	0.34	0.36	0.27	0.13	0.23	0.05	0.3	0.18
	β PWV Ratio	R			-0.19	-0.11	-0.02	0.01	0.1	0.08	0.04	-0.14	-0.04	-0.26	-0.14	-0.04
		P			0.204	0.452	0.896	0.954	0.507	0.579	0.766	0.333	0.787	0.075	0.334	0.806
		Boot(Bca) C.I.95%		L.L	-0.41	-0.3	-0.28	-0.2	-0.2	-0.25	-0.21	-0.41	-0.28	-0.51	-0.45	-0.23
				U.L	0.05	0.1	0.25	0.22	0.35	0.36	0.26	0.12	0.22	0.03	0.28	0.16
	Blood flow velocity and Doppler-derived parameters
	CCA PSV	R			-0.02	-0.07	-0.01	-0.11	0.07	-0.03	-0.08	-0.11	-0.04	0.02	-0.11	0.02
	[cm/s]	P			0.741	0.301	0.92	0.105	0.303	0.673	0.2	0.106	0.544	0.737	0.088	0.754
		Boot(Bca) C.I.95%		L.L	-0.14	-0.18	-0.13	-0.22	-0.06	-0.15	-0.21	-0.22	-0.17	-0.1	-0.22	-0.1
				U.L	0.09	0.05	0.12	0.01	0.19	0.09	0.04	0.01	0.09	0.13	-0.01	0.14
	CCA EDV	R			0.04	-0.12	0.05	-0.1	-0.01	-0.09	-0.1	-0.21	-0.15	-0.01	0.08	0.03
	[cm/s]	P			0.566	0.067	0.424	0.143	0.887	0.189	0.116	0.001	0.025	0.917	0.209	0.699
		Boot(Bca) C.I.95%		L.L	-0.08	-0.24	-0.08	-0.2	-0.14	-0.2	-0.21	-0.33	-0.26	-0.15	-0.05	-0.12
				U.L	0.15	0	0.19	0.03	0.11	0.03	0.02	-0.09	-0.03	0.13	0.22	0.17
	CCA RI	R			-0.06	0.09	-0.07	0.02	0.07	0.07	0.05	0.14	0.12	0.01	-0.21	-0.02
		P			0.362	0.171	0.301	0.777	0.297	0.256	0.491	0.034	0.061	0.846	0.001	0.804
		Boot(Bca) C.I.95%		L.L	-0.19	-0.02	-0.19	-0.12	-0.06	-0.05	-0.09	0.03	0	-0.14	-0.34	-0.17
				U.L	0.07	0.2	0.05	0.15	0.2	0.21	0.18	0.25	0.24	0.16	-0.09	0.12
	CFA PSV	R			0.06	0.13	0.12	-0.13	-0.04	-0.13	-0.15	-0.03	-0.05	0.22	0.08	0.17
	[cm/s]	P			0.341	0.061	0.085	0.046	0.602	0.045	0.027	0.628	0.479	0.001	0.239	0.011
		Boot(Bca) C.I.95%		L.L	-0.07	-0.01	-0.02	-0.28	-0.19	-0.26	-0.28	-0.16	-0.16	0.11	-0.05	0.03
				U.L	0.19	0.25	0.23	0	0.13	-0.01	-0.03	0.09	0.07	0.33	0.2	0.3
	CFA EDV	R			0.01	-0.07	0.12	0.08	-0.01	0.06	0.08	0.07	0.13	0.21	0.18	0.21
	[cm/s]	P			0.836	0.267	0.082	0.228	0.858	0.412	0.246	0.313	0.058	0.001	0.006	0.001
		Boot(Bca) C.I.95%		L.L	-0.12	-0.2	-0.01	-0.03	-0.15	-0.08	-0.04	-0.07	0	0.1	0.04	0.09
				U.L	0.14	0.05	0.23	0.2	0.12	0.18	0.21	0.21	0.25	0.31	0.31	0.32
	CFA RI	R			-0.06	-0.1	0.09	-0.04	0.12	0.06	0	-0.19	-0.27	-0.32	-0.27	-0.22
		P			0.356	0.136	0.172	0.519	0.069	0.34	0.987	0.004	˂0.001	˂0.001	˂0.001	0.001
		Boot(Bca) C.I.95%		L.L	-0.18	-0.2	-0.05	-0.18	0	-0.08	-0.14	-0.32	-0.36	-0.42	-0.38	-0.32
				U.L	0.05	0.02	0.22	0.07	0.24	0.19	0.13	-0.08	-0.18	-0.2	-0.12	-0.12
	BA PSV	R			-0.03	-0.05	-0.07	-0.14	0.12	-0.02	-0.11	0.04	0.04	0.1	-0.02	0.02
	[cm/s]	P			0.687	0.536	0.408	0.083	0.157	0.857	0.203	0.655	0.609	0.243	0.773	0.835
		Boot(Bca) C.I.95%		L.L	-0.17	-0.22	-0.24	-0.35	-0.05	-0.17	-0.31	-0.11	-0.1	-0.07	-0.18	-0.15
				U.L	0.1	0.11	0.1	0.08	0.27	0.17	0.11	0.2	0.18	0.26	0.13	0.19
	BA EDV	R			0.16	-0.04	0.01	0.01	-0.16	-0.12	-0.05	0.06	0.01	0.01	-0.02	-0.15
	[cm/s]	P			0.062	0.595	0.867	0.937	0.058	0.145	0.544	0.504	0.871	0.924	0.835	0.068
		Boot(Bca) C.I.95%		L.L	0.01	-0.2	-0.17	-0.17	-0.33	-0.26	-0.22	-0.11	-0.15	-0.17	-0.2	-0.33
				U.L	0.28	0.1	0.18	0.18	0.03	0.03	0.13	0.22	0.16	0.21	0.17	0.04
	BA RI	R			-0.18	0	0	0	0.15	0.12	0.05	-0.06	0	0.02	0.02	0.17
		P			0.034	0.955	0.999	0.983	0.079	0.16	0.522	0.46	0.977	0.828	0.818	0.042
		Boot(Bca) C.I.95%		L.L	-0.29	-0.15	-0.16	-0.17	-0.04	-0.02	-0.1	-0.24	-0.13	-0.16	-0.16	-0.01
				U.L	-0.05	0.18	0.16	0.17	0.31	0.25	0.2	0.12	0.14	0.18	0.2	0.35
	Aortic pressure levels, wave components, reflection and wave-derived parameters
	aoSBP (RT) [mmHg]		R		0.13	0.03	0.05	0.08	-0.03	0.03	0.07	0.21	0.18	0.72	0.54	0.51
			P		0.101	0.661	0.551	0.303	0.708	0.676	0.356	0.007	0.025	˂0.001	˂0.001	˂0.001
			Boot(Bca) C.I.95%	L.L	0	-0.12	-0.1	-0.07	-0.18	-0.14	-0.09	0.06	0.03	0.64	0.42	0.39
				U.L	0.27	0.21	0.19	0.24	0.14	0.22	0.23	0.36	0.32	0.79	0.64	0.61
	aoSBP (CT) [mmHg]		R		0.09	0.01	0.01	-0.06	0.06	0.01	-0.03	0.13	0.16	0.6	0.19	0.4
			P		0.251	0.9	0.906	0.456	0.484	0.907	0.68	0.092	0.045	˂0.001	0.013	˂0.001
			Boot(Bca) C.I.95%	L.L	-0.08	-0.14	-0.13	-0.22	-0.11	-0.15	-0.2	-0.03	0.02	0.51	-0.01	0.25
				U.L	0.28	0.17	0.14	0.11	0.19	0.17	0.14	0.3	0.32	0.72	0.42	0.56
	aoSBP (MOG) [mmHg]		R		0.23	-0.08	-0.01	0.02	-0.07	-0.05	-0.01	0.08	0.16	0.46	0.4	0.35
			P		0.003	0.306	0.882	0.764	0.378	0.556	0.908	0.313	0.044	˂0.001	˂0.001	˂0.001
			Boot(Bca) C.I.95%	L.L	0.09	-0.24	-0.16	-0.17	-0.27	-0.21	-0.18	-0.1	0	0.33	0.28	0.2
				U.L	0.36	0.08	0.13	0.21	0.16	0.12	0.15	0.24	0.32	0.59	0.5	0.48
	AIx@75 (RT)		R		-0.05	-0.03	0.3	0.03	-0.05	-0.03	0.01	-0.24	-0.2	-0.17	0.04	-0.12
	[%]		P		0.504	0.734	˂0.001	0.723	0.574	0.717	0.917	0.003	0.012	0.031	0.613	0.139
			Boot(Bca) C.I.95%	L.L	-0.19	-0.17	0.14	-0.13	-0.2	-0.19	-0.15	-0.37	-0.33	-0.32	-0.12	-0.26
				U.L	0.08	0.12	0.43	0.17	0.1	0.13	0.16	-0.1	-0.06	-0.04	0.19	0.02
	AIx@75 (CT)		R		-0.08	-0.01	0.27	0.08	-0.05	0	0.05	-0.32	-0.34	-0.04	0.27	-0.04
	[%]		P		0.333	0.943	0.001	0.329	0.496	0.956	0.506	˂0.001	˂0.001	0.603	0.001	0.621
			Boot(Bca) C.I.95%	L.L	-0.23	-0.14	0.1	-0.09	-0.3	-0.14	-0.09	-0.47	-0.47	-0.17	0.13	-0.19
				U.L	0.07	0.13	0.43	0.25	0.16	0.15	0.2	-0.13	-0.17	0.09	0.4	0.13
	AIx@75 (MOG) [%]		R		-0.11	-0.08	0.3	0.01	0.03	0.04	0.03	-0.18	-0.15	-0.06	0.1	-0.15
			P		0.185	0.335	˂0.001	0.873	0.673	0.657	0.737	0.028	0.069	0.463	0.193	0.068
			Boot(Bca) C.I.95%	L.L	-0.28	-0.24	0.16	-0.16	-0.12	-0.12	-0.14	-0.32	-0.29	-0.23	-0.04	-0.31
				U.L	0.07	0.08	0.43	0.17	0.18	0.2	0.19	-0.03	-0.01	0.09	0.26	0.03
	SEVR (RT)		R		0.12	0.01	-0.1	0.09	-0.06	0.01	0.07	-0.15	-0.14	-0.01	0.17	0.1
	[%]		P		0.124	0.909	0.221	0.264	0.479	0.89	0.403	0.067	0.092	0.938	0.032	0.196
			Boot(Bca) C.I.95%	L.L	-0.03	-0.12	-0.25	-0.04	-0.19	-0.13	-0.07	-0.29	-0.26	-0.16	0.02	-0.05
				U.L	0.28	0.14	0.05	0.23	0.08	0.15	0.21	0	0	0.15	0.32	0.26
	SEVR (CT)		R		0.04	0.03	-0.11	0.15	-0.16	-0.04	0.08	-0.12	-0.12	-0.14	0.15	-0.06
	[%]		P		0.634	0.688	0.154	0.062	0.048	0.635	0.294	0.153	0.121	0.082	0.068	0.441
			Boot(Bca) C.I.95%	L.L	-0.13	-0.11	-0.27	-0.02	-0.37	-0.2	-0.07	-0.27	-0.27	-0.29	0.01	-0.21
				U.L	0.2	0.17	0.05	0.31	0.04	0.12	0.24	0.05	0.03	0	0.27	0.11
	Pf (RT)		R		0.08	0.04	-0.18	0.02	0.03	0.05	0.04	0.23	0.19	0.46	-0.18	0.22
	[mmHg]		P		0.307	0.617	0.027	0.79	0.718	0.552	0.647	0.004	0.019	˂0.001	0.023	0.005
			Boot(Bca) C.I.95%	L.L	-0.06	-0.13	-0.32	-0.15	-0.14	-0.12	-0.14	0.11	0.03	0.36	-0.31	0.08
				U.L	0.22	0.19	-0.01	0.21	0.18	0.2	0.2	0.37	0.34	0.55	-0.05	0.37
	Pf (CT)		R		0.22	0.06	-0.11	-0.01	-0.12	-0.11	-0.06	0.12	0.1	0.45	-0.21	0.24
	[mmHg]		P		0.018	0.513	0.247	0.888	0.19	0.228	0.519	0.187	0.296	˂0.001	0.027	0.011
			Boot(Bca) C.I.95%	L.L	0.06	-0.15	-0.28	-0.18	-0.28	-0.26	-0.23	-0.03	-0.02	0.34	-0.37	0.08
				U.L	0.36	0.27	0.09	0.13	0.05	0.03	0.09	0.28	0.24	0.56	-0.04	0.4
	Pf (MOG) [mmHg]		R		0.1	0.01	-0.1	0.02	0.1	0.11	0.06	0.2	0.16	0.17	-0.26	0.1
			P		0.274	0.926	0.29	0.837	0.3	0.259	0.489	0.031	0.085	0.072	0.005	0.263
			Boot(Bca) C.I.95%	L.L	-0.08	-0.17	-0.27	-0.17	-0.07	-0.09	-0.12	0.05	-0.03	0.03	-0.41	-0.1
				U.L	0.28	0.18	0.08	0.21	0.27	0.28	0.25	0.35	0.32	0.32	-0.1	0.32
	Pb (RT)		R		0.06	0.01	-0.14	0.07	-0.08	-0.03	0.03	-0.06	-0.04	0.42	-0.11	0.16
	[mmHg]		P		0.497	0.951	0.148	0.447	0.365	0.757	0.734	0.523	0.662	˂0.001	0.235	0.081
			Boot(Bca) C.I.95%	L.L	-0.12	-0.2	-0.31	-0.1	-0.26	-0.2	-0.14	-0.19	-0.2	0.28	-0.27	0.03
				U.L	0.25	0.21	0.06	0.25	0.07	0.13	0.21	0.07	0.13	0.57	0.07	0.31
	Pb (CT)		R		0.06	-0.1	0.1	0.04	-0.08	-0.05	0	-0.04	-0.07	0.42	0.02	0.3
	[mmHg]		P		0.521	0.283	0.293	0.701	0.368	0.573	0.972	0.69	0.436	˂0.001	0.84	0.001
			Boot(Bca) C.I.95%	L.L	-0.12	-0.27	-0.08	-0.17	-0.29	-0.25	-0.22	-0.17	-0.22	0.29	-0.17	0.11
				U.L	0.22	0.09	0.27	0.24	0.11	0.14	0.19	0.1	0.07	0.54	0.19	0.47
	Pb (MOG) [mmHg]		R		0.18	-0.05	0.05	0.01	-0.01	0	0.01	0.06	0.11	0.17	-0.21	0.08
			P		0.055	0.626	0.622	0.914	0.912	0.99	0.941	0.492	0.238	0.073	0.023	0.392
			Boot(Bca) C.I.95%	L.L	-0.01	-0.21	-0.14	-0.17	-0.19	-0.19	-0.17	-0.1	-0.05	-0.01	-0.37	-0.11
				U.L	0.36	0.14	0.22	0.2	0.17	0.2	0.2	0.21	0.26	0.32	-0.02	0.27
	SBP, DBP, PP: systolic, diastolic and pulse pressure (ao: aortic; ba: brachial; ra: radial; ta: tibial). HR: heart rate. ABI: ankle-brachial index.SysD, DD: peak systolic and end-diastolic diameter. IMT: intima-media thickness. BP: blood pressure. EM: elastic modulus. cfPWV, crPWV: carotid-femoral and carotid-radial pulse wave velocity. MOG: Mobil-O-Graph. Scor: SphygmoCor. CO, CI: cardiac output…

## Sheet: Table_S8
	Table S8. Association between blood pressure and structural and functional arterial parameters z-scores with movement behaviors components and sub-components.
			Sedentary play [min/day]	Screen time [min/day]	Sedentary behaviour [min/day]	Sleep [hours/day]	PA at Kindergarten (Typical week) [min/week]	PA outside of kindergarten [min/week]	PA: time of active play [min/week]	PA: bike time [min/week]	PA: walk time [min/week]	TT PA [min/day]
	Central, peripheral and global haemodynamic characteristics
	z-aoSBP [SD]	r	0.00380578	0.0854543	0.0647467	0.0037562	-0.00294535	0.0345267	0.000283783	0.0717088	0.0195817	0.0277235
		p	0.472587	0.0609397	0.120768	0.472944	0.478778	0.266294	0.497954	0.0972467	0.361721	0.308171
	z-aoDBP [SD]	r	-0.0294895	0.148914	0.0913699	0.0304221	-0.00947196	0.00321487	-0.000412927	0.0393523	0.00196856	0.0137862
		p	0.297027	0.00340616	0.0490176	0.291217	0.432051	0.476838	0.497023	0.238435	0.485812	0.401634
	z-aoPP [SD]	r	0.0374794	-0.0599132	-0.0216599	-0.0234086	0.00694821	0.0356462	-0.00194657	0.0444826	0.0221408	0.0158694
		p	0.249055	0.139279	0.347741	0.336134	0.450044	0.259688	0.485971	0.21065	0.344535	0.387145
	z-baSBP [SD]	r	-0.0903533	0.0774464	0.00693025	0.0744382	-0.0685327	0.0688299	0.0271042	0.00756342	0.0554661	0.0480686
		p	0.0260147	0.0480119	0.440887	0.0548427	0.0704572	0.0695979	0.28037	0.435532	0.116792	0.15101
	z-baDBP [SD]	r	-0.0622553	0.124138	0.0489855	0.0247638	-0.0163051	0.0032967	0.0444425	-0.0221291	0.0998126	0.0705136
		p	0.0905706	0.00374466	0.14644	0.297538	0.3632	0.4718	0.169998	0.317418	0.0158859	0.064879
	z-baPP [SD]	r	-0.0526375	-0.0172051	-0.0348931	0.0667235	-0.0671486	0.0789569	-0.00689961	0.0284815	-0.021926	-0.00492407
		p	0.129165	0.355976	0.226926	0.0758667	0.0745681	0.0448477	0.441147	0.270495	0.318973	0.457923
	z-taSBP [SD]	r	-0.132605	-0.0111602	-0.0993535	0.0717114	-0.113116	0.0512197	0.112655	0.0525848	-0.0177663	0.0929809
		p	0.0107995	0.423675	0.0429054	0.107768	0.0251539	0.188341	0.0256293	0.182039	0.379627	0.0540012
	z-taDBP [SD]	r	-0.096846	0.0874161	0.00160729	0.0447351	-0.0347346	-0.0227731	-0.0628397	0.0575235	0.0118105	-0.0315972
		p	0.0470302	0.0654371	0.488942	0.220061	0.27449	0.347217	0.138973	0.160355	0.419288	0.292832
	z-taPP [SD]	r	-0.061132	-0.0808788	-0.104579	0.0391127	-0.0900896	0.0713041	0.166935	0.00909086	-0.0278324	0.121719
		p	0.14562	0.0811611	0.0352435	0.249875	0.0597292	0.10908	0.0018676	0.4377	0.315559	0.0175466
	z-raSBP [SD]	r	0.0103789	0.0584561	0.0418755	0.0342619	-0.00924146	-0.00865922	-0.00804862	0.0712503	0.0142677	0.0213019
		p	0.438481	0.191412	0.266016	0.3046	0.445178	0.448613	0.452218	0.143629	0.415728	0.375324
	z-raDBP [SD]	r	-0.0648481	0.0633011	-0.0163565	0.145392	-0.0547447	-0.0656708	-0.0627004	0.100056	-0.0457815	-0.0520196
		p	0.168633	0.174471	0.40447	0.0153614	0.209019	0.16558	0.176772	0.0690735	0.249176	0.220809
	z-raPP [SD]	r	0.0597295	0.0143515	0.0542035	-0.0665522	0.0227091	0.0357635	0.0318081	0.00887162	0.0462425	0.056508
		p	0.18843	0.415995	0.21133	0.162348	0.368539	0.298466	0.319071	0.447832	0.247015	0.20159
	z-HR [SD]	r	-0.0168724	0.104594	0.0754197	-0.0250351	-0.0931979	-0.0666831	-0.0773607	-0.104981	0.00368448	-0.100833
		p	0.373003	0.0220388	0.0735503	0.315379	0.0364892	0.100009	0.0684713	0.0216482	0.471807	0.0261549
	z-ABI [SD]	r	-0.117025	-0.106663	-0.162142	0.0246887	-0.0399497	0.0783351	0.111493	0.0375668	-0.106134	0.0700804
		p	0.0214114	0.0325184	0.0024365	0.33509	0.245306	0.0879926	0.026861	0.258432	0.0331925	0.113092
	z-CO [SD]	r	-0.041839	0.0183205	-0.0258057	-0.111902	0.0623443	0.0368064	0.0732864	0.0691172	0.0360332	0.0921421
		p	0.244396	0.380942	0.334747	0.0316943	0.151026	0.271293	0.112444	0.126225	0.275552	0.0633703
	z-SVR [SD]	r	0.0386992	0.0670461	0.096029	0.0683701	-0.10741	0.0566823	-0.0465538	-0.0148743	-0.0193877	-0.0441896
		p	0.261008	0.133489	0.0557155	0.128813	0.0374159	0.174082	0.220556	0.40284	0.374233	0.232342
	z-CI [SD]	r	-0.0948346	-0.0806523	-0.122632	0.00660101	-0.0683171	0.0514744	0.00344907	-0.017076	-0.000340599	0.00562635
		p	0.0579862	0.0907757	0.020887	0.456535	0.128998	0.197151	0.477257	0.388811	0.497753	0.462933
	Common carotid artery
	z-CCA SystD [SD]	r	-0.0358699	-0.0293297	-0.0483494	-0.0450683	0.0986462	0.214543	-0.0140057	0.0482939	-0.0495172	0.031896
		p	0.30306	0.336672	0.243467	0.258503	0.0776544	0.000906036	0.420242	0.243717	0.238231	0.323309
	z-CCA DD[SD]	r	-0.0174958	-0.0018841	-0.0200587	-0.0657634	0.109463	0.224215	0.00646875	0.0645887	-0.0373882	0.0602183
		p	0.400739	0.4892	0.386568	0.172061	0.0573126	0.000549937	0.462969	0.176414	0.295474	0.193209
	z-CCA IMT [SD]	r	-0.0656741	-0.0655298	-0.0907416	-0.095068	0.193029	0.0892256	0.091375	0.0194664	0.0232747	0.119534
		p	0.172975	0.173506	0.0962023	0.0859816	0.00260751	0.0999857	0.094653	0.390091	0.369305	0.0427411
	z-CCA EM [SD]	r	0.109911	0.0463306	0.0983724	-0.0512253	0.0301577	0.0796834	0.126022	0.0162322	0.00391698	0.130745
		p	0.0635532	0.260604	0.0861852	0.239057	0.338182	0.1347	0.0399792	0.411129	0.478386	0.0346007
	z-CCA β [SD]	r	0.112603	0.00042519	0.0675339	-0.0877586	0.0250547	0.0913423	0.138858	0.0131833	-0.00728161	0.138883
		p	0.0589998	0.497653	0.174732	0.111843	0.364382	0.102635	0.0267454	0.427617	0.459868	0.0267239
	z-CCA PSV [SD]	r	-0.0511056	-0.0349696	-0.0468724	-0.00986523	-0.0796009	0.0800038	0.0475373	-0.0300243	0.0761465	0.0744332
		p	0.233392	0.30932	0.252267	0.444177	0.128283	0.12708	0.24925	0.334562	0.138925	0.144418
	z-CCA EDV [SD]	r	-0.0108012	-0.072878	-0.0715086	-0.0659783	-0.158153	0.0192198	-0.130455	-0.00784027	-0.0228133	-0.131149
		p	0.43892	0.149529	0.154127	0.173631	0.0117616	0.392224	0.0311338	0.455582	0.372711	0.0304385
	z-CCA RI [SD]	r	-0.0366275	0.0208007	0.0178106	0.0856471	0.100963	0.0402257	0.194813	-0.050524	0.0756309	0.20289
		p	0.301046	0.383603	0.399953	0.111038	0.0748759	0.283439	0.00256219	0.235938	0.140563	0.00176378
	z-CCA PI [SD]	r	0.0210985	0.0102378	0.0402692	0.064532	0.119099	0.0201529	0.249078	-0.0450088	0.110331	0.256372
		p	0.381985	0.442083	0.283229	0.178978	0.0444833	0.387129	0.00015827	0.260822	0.057646	0.000103444
	z-CCA SDI [SD]	r	0.0147119	0.05422	0.0699841	0.126965	0.102798	0.0460646	0.213236	-0.034285	0.125499	0.241951
		p	0.417081	0.220018	0.159354	0.0348318	0.0712245	0.255957	0.00107103	0.312765	0.0364881	0.000236939
	Common femoral artery
	z-CFA SystD [SD]	r	-0.0100588	0.0220182	0.000329227	0.0115387	0.140082	0.190226	0.19908	0.0902659	0.089476	0.271641
		p	0.443649	0.378185	0.49815	0.435427	0.0236605	0.00341684	0.00230378	0.101268	0.103265	4.79465e-05
	z-CFA DD [SD]	r	-0.0222708	0.0289421	-0.00266048	0.0112337	0.141141	0.178579	0.17364	0.0802207	0.100579	0.249856
		p	0.376831	0.341691	0.48505	0.437119	0.0228284	0.00559945	0.00684735	0.128805	0.0777075	0.000173689
	z-CFA IMT [SD]	r	-0.101506	0.122063	0.0235715	0.136201	-0.00739053	-0.164458	-0.0283946	0.109269	-0.156694	-0.124183
		p	0.228319	0.185075	0.431546	0.158432	0.478444	0.11291	0.417718	0.211376	0.124397	0.180917
	z-CFA EM [SD]	r	-0.0690458	0.100056	0.0307189	-0.0129417	0.0106415	0.00415432	-0.0710589	-0.0014351	0.12876	-0.0166003
		p	0.165651	0.0793174	0.33294	0.427837	0.440558	0.476722	0.158682	0.491955	0.0346005	0.407761
	z-CFA β [SD]	r	-0.0560667	0.0724545	0.0198969	-0.0288052	0.00202879	0.00656177	-0.0770095	-0.00997924	0.117939	-0.0267807
		p	0.215187	0.153964	0.389874	0.342776	0.488627	0.463263	0.139213	0.444233	0.0481301	0.353299
	z-CFA PSV [SD]	r	-0.0734849	-0.0312121	-0.0530059	0.106301	-0.0539666	-0.105033	0.0474423	-0.150731	0.191555	0.0570722
		p	0.15427	0.33286	0.231465	0.0700778	0.227425	0.0724866	0.255624	0.0179584	0.00372933	0.214638
	z-CFA PRV [SD]	r	-0.0577873	0.042821	-0.0184519	0.0218527	-0.0148542	-0.109888	-0.0778781	0.038416	-0.043944	-0.108314
		p	0.211754	0.276643	0.39922	0.381157	0.418564	0.0635928	0.140217	0.297428	0.271459	0.0663794
	z-CFA RI [SD]	r	0.138584	-0.153952	-0.0168152	-0.0195535	-0.0504667	0.0914901	0.0630608	-0.0246338	0.00222275	0.0624009
		p	0.0269848	0.0160467	0.407993	0.393344	0.242331	0.102268	0.191188	0.366573	0.487731	0.193693
	z-CFA PI [SD]	r	-0.00407984	-0.10277	-0.0676678	-0.0604496	0.0854271	0.122822	0.0181869	-0.0881462	0.0389913	0.0498549
	z-CFA PI [SD]	p	0.477547	0.077481	0.174885	0.201831	0.118753	0.0444095	0.400892	0.111425	0.295161	0.245558
	z-CFA SDI [SD]	r	0.0748701	-0.06872	0.00293656	-0.148052	-0.0178807	0.0337895	-0.00987456	0.18333	-0.0458371	0.0130499
		p	0.149743	0.170523	0.483793	0.0196911	0.402276	0.319991	0.445653	0.0052531	0.26283	0.428342
	Brachial artery
	z-BA SystD [SD]	r	0.110124	0.0226372	0.081831	0.106436	0.0125716	0.0270166	0.201057	-0.00584963	0.22351	0.257983
		p	0.102633	0.397577	0.173618	0.110471	0.442684	0.378331	0.00991801	0.473259	0.00471574	0.00130836
	z-BA DD [SD]	r	0.099708	0.0326937	0.0826754	0.117708	0.00992187	0.0131108	0.181084	-0.00864096	0.213542	0.235512
		p	0.125846	0.353826	0.171133	0.0877854	0.454706	0.440243	0.0181344	0.460533	0.00661681	0.003078
	z-BA EM [SD]	r	-0.033577	0.0353678	0.00479793	0.140602	-0.0851692	0.000191115	-0.0934751	-0.0408739	-0.0500514	-0.102955
		p	0.350064	0.34248	0.478061	0.0525737	0.163927	0.499126	0.141351	0.319566	0.282876	0.118251
	z-BA β [SD]	r	-0.0143175	0.0190448	0.00483539	0.127528	-0.0823387	0.00405519	-0.100034	-0.0430457	-0.0648956	-0.11272
		p	0.43479	0.413553	0.47789	0.0709951	0.172121	0.481455	0.125069	0.310706	0.228145	0.0973611
	z-CFA PSV [SD]	r	0.0788941	-0.0441434	0.0193346	-0.0274753	-0.0799102	-0.139256	0.121989	-0.0300077	0.0398907	0.080872
		p	0.178838	0.303591	0.410956	0.374527	0.17575	0.0516614	0.0770294	0.363401	0.321133	0.172857
	z-CFA EDV [SD]	r	0.0613638	-0.193985	-0.111064	0.127615	0.0465095	-0.184959	0.0758103	-0.0486793	0.0354958	0.0329125
		p	0.237311	0.0113104	0.0973398	0.0679005	0.294017	0.0149359	0.188418	0.285361	0.339686	0.350778
	z-CFA RI [SD]	r	-0.0590713	0.144008	0.0773879	-0.159594	-0.042398	0.139738	-0.0574594	0.0114016	-0.0272229	-0.0256493
		p	0.245657	0.0459832	0.183479	0.0307591	0.310739	0.0510619	0.251617	0.447206	0.375642	0.382615
	Regional arterial stiffness
	z-cfPWV [SD]	r	-0.0597878	0.040752	-0.000598872	0.0343393	-0.0923426	0.0684526	-0.00365901	-0.0483519	-0.0587709	-0.0259076
		p	0.196647	0.280424	0.496592	0.312064	0.093397	0.164124	0.479186	0.245047	0.200703	0.355824
	z-crPWV [SD]	r	-0.0554362	0.00220503	-0.022212	0.00997133	-0.0872086	0.0786542	0.00834235	-0.066108	-0.05265	-0.0174535
		p	0.214348	0.487453	0.375659	0.443442	0.106302	0.130555	0.452634	0.172563	0.226148	0.40168
	z-Beta crPWV [SD]	r	-0.181997	0.0256951	-0.0544894	0.0702919	-0.122337	0.143602	-0.0160428	-0.0134308	-0.0535499	0.00165339
		p	0.13374	0.438304	0.370904	0.335339	0.229065	0.191563	0.46139	0.467661	0.373056	0.496015
	z-aoPWV (MOG) [SD]	r	-0.00161002	0.100312	0.0813566	-0.0778699	0.0808182	0.0373117	0.0810321	0.0604135	0.0414121	0.0940864
		p	0.489437	0.0490646	0.0900761	0.0998044	0.0915307	0.269649	0.0909509	0.159984	0.247811	0.0604663
	z-aoPWV (Scor) [SD]	r	0.0546858	0.0881368	0.109622	0.177573	-0.167928	-0.0358208	0.190891	0.222165	0.0768009	0.224457
		p	0.319467	0.224495	0.172925	0.0624396	0.0735268	0.379345	0.0492877	0.0268734	0.254815	0.0256301
	z-PWV Ratio [SD]	r	0.0980957	-0.106301	-0.0595318	-0.131978	-0.0286081	0.0274953	-0.0489042	-0.135627	0.127284	-0.00407395
		p	0.276219	0.259761	0.359424	0.211594	0.431373	0.434018	0.38375	0.205183	0.220005	0.490181
	Aortic blood pressure evels, components and wave reflection parameters
	z-aoSBP (RT) [SD]	r	-0.0150857	0.0862776	0.0423672	0.0875135	-0.116572	-0.0183014	-0.0135351	0.104834	0.039461	0.0244285
		p	0.410975	0.0986364	0.263611	0.0954532	0.0405105	0.392421	0.419996	0.0584325	0.277982	0.357764
	z-aoSBP (CT) [SD]	r	-0.00928746	0.0579318	0.0284378	0.0281629	-0.00892092	-0.0100639	-0.0733062	0.0624668	-0.0396553	-0.0530992
		p	0.449133	0.21239	0.347695	0.349095	0.45113	0.444906	0.156131	0.194687	0.292496	0.232244
	z-aoSBP (MOG) [SD]	r	0.0168609	0.0956857	0.0928799	-0.0758622	-0.0109026	0.0258867	0.0659653	0.0407643	0.0452474	0.0728525
		p	0.390764	0.0573571	0.0628973	0.105741	0.428844	0.335117	0.138716	0.251198	0.228269	0.11511
	z-AIx@75 (RT) [SD]	r	-0.0395724	0.0863483	0.0484081	0.102527	-0.10025	-0.103508	-0.0733277	-0.105602	0.0642502	-0.095858
		p	0.28194	0.103638	0.24007	0.0669986	0.0714499	0.0651463	0.142227	0.061328	0.174233	0.0806687
	z-AIx@75 (CT) [SD]	r	-0.113682	-0.0573493	-0.122102	0.0211014	0.0360995	0.0117371	-0.05046	-0.125925	0.0743181	-0.0155088
		p	0.062203	0.219684	0.0493525	0.388085	0.313307	0.437177	0.248176	0.0442588	0.158023	0.417244
	z-AIx@75 (MOG) [SD]	r	-0.0409492	0.121535	0.0764231	-0.018261	-0.161653	-0.0355494	-0.0929087	-0.162799	-0.0359873	-0.134194
		p	0.250229	0.0224113	0.104058	0.381951	0.00372183	0.27932	0.0628385	0.00351366	0.276901	0.0133079
	z-SEVR (RT) [SD]	r	-0.0615969	-0.0796727	-0.100392	0.0446654	-0.0267433	0.158332	0.155222	0.120873	-0.0626901	0.154746
		p	0.17887	0.116959	0.0666413	0.25252	0.344952	0.00873274	0.00991652	0.0351756	0.174628	0.0101094
	z-SEVR (CT) [SD]	r	-0.0480792	-0.0565665	-0.0745991	0.072971	0.0769623	0.210482	0.208192	0.147882	0.0282282	0.252337
		p	0.25391	0.217897	0.15189	0.157243	0.144338	0.00169277	0.00187908	0.020329	0.348762	0.000207019
	z-aoBP Pf (RT) [SD]	r	0.0496521	-0.00334411	0.0317716	-0.101765	0.0141375	0.0488497	0.0862498	0.0365936	0.00737014	0.0938981
		p	0.231866	0.480333	0.319648	0.0661971	0.417416	0.235498	0.101264	0.294647	0.456722	0.0825887
	z-aoBP Pf (CT) [SD]	r	0.14374	-0.0253179	0.0986247	-0.128277	0.106768	0.10696	0.0278085	0.217611	0.0964299	0.124667
		p	0.04751	0.384923	0.12666	0.0683362	0.108013	0.107597	0.373966	0.00546541	0.132044	0.0740772
	z-aoBP Pf (MOG) [SD]	r	-0.0113308	-0.00912114	-0.0173937	-0.0409176	0.10273	-0.0230314	0.0482746	0.0589812	-0.0111236	0.0393245
		p	0.42608	0.440375	0.387403	0.250394	0.0451259	0.352402	0.213472	0.165798	0.427417	0.258811
	z-aoBP Pb (RT) [SD]	r	-0.0368387	-0.0141295	-0.0254721	-0.0776783	-0.0150805	0.0992115	0.0920571	0.0396265	0.0304559	0.116875
		p	0.293401	0.417462	0.353562	0.125623	0.411994	0.0712176	0.0868296	0.279396	0.32662	0.0418516
	z-aoBP Pb (CT) [SD]	r	0.0335823	-0.0350559	0.00757576	-0.0895245	-0.095544	0.155347	0.0149642	-0.0029449	0.108251	0.0840049
		p	0.348961	0.342676	0.465124	0.149991	0.134261	0.0354672	0.431361	0.486428	0.10484	0.165442
	z-aoBP Pb MOG) [SD]	r	-0.0756458	-0.0490083	-0.0842484	-0.0347173	-0.0921273	-0.0468836	-0.00986254	0.061768	-0.0861553	-0.047702
		p	0.106396	0.209972	0.0825542	0.283944	0.0644518	0.220201	0.435569	0.154609	0.0778579	0.216228
	z: z-score. MV: mean value. SD: standard deviation. Min.,Max.: minimun and maximun values. p25th, p50th, p75th: percentile 25, 50 and 75. SBP, DBP, PP: systolic, diastolic and pulse pressure, respectively (suffix: ao: aortic, ba: brachial artery, ta: tibial artery, ra: radial artery). HR: heart rate. ABI: ankle-brachial index.CCA, CFA, BA: common carotid, common femoral and brachial artery, respe…

## Sheet: Table S9
	Table S9. Association between blood pressure and structural and functional arterial parameters z-scores with cardiovascular risk factors
				Age [years]	Sex [1:Fememale, 0:Male]	Family History of CVD [n.%]	HBP state [1:Yes. 0:No]	Obesity [1:Yes, 0:No]	z-BW for height at birth [SD]	z-BH for age at birth [SD]	z-BW for age at birth [SD]	z-BMI for age at birth [SD]	Body weight [Kg]	Body height [m]	Current z-BMI [SD]
	Central, peripheral and global hemodynamic characteristics
	z-aoSBP [SD]		r	0.0658494	-0.0513497	0.0539206	0.453382	0.263957	-0.037135	0.00711623	-0.0175099	-0.032781	0.311041	0.248158	0.267801
			p	0.116798	0.176583	0.164776	2.1994e-18	5.99154e-07	0.251035	0.448842	0.375844	0.276762	4.10974e-09	2.61303e-06	4.12621e-07
	z-aoDBP [SD]	Z_aorta_PAD_promedio	r	0.0540598	0.00211352	0.107	0.376532	0.164575	-0.0379266	-0.0844447	-0.0997431	-0.0724474	0.152265	0.0984814	0.152375
		Z_aorta_PAD_promedio	p	0.164151	0.484768	0.0262511	8.00777e-13	0.00137585	0.246497	0.0631831	0.0353968	0.0949629	0.00282453	0.0372257	0.00280705
	z-aoPP [SD]	Z_aorta_PP_promedio	r	0.0209346	-0.0665768	-0.0486032	0.153874	0.152525	-0.00664876	0.10346	0.0877611	0.0372633	0.223984	0.2049	0.1691
		Z_aorta_PP_promedio	p	0.352598	0.11423	0.18977	0.00257831	0.00278345	0.452186	0.030432	0.056047	0.250297	2.07076e-05	9.12115e-05	0.00104298
	z-baSBP [SD]	Z_braquial_PAS_promedio	r	-0.000941607	-0.0301444	-0.00195986	0.555603	0.273149	-0.00126331	-0.0201385	-0.0157932	-0.00724925	0.315993	0.267215	0.267298
		Z_braquial_PAS_promedio	p	0.491939	0.258808	0.483227	3.67978e-39	1.14628e-09	0.489186	0.332798	0.367331	0.438188	1.70018e-12	2.5979e-09	2.56847e-09
	z-baDBP [SD]	Z_braquial_PAD_promedio	r	0.0402983	0.0136162	0.0458394	0.474459	0.181299	0.00359737	-0.00357243	0.00196497	0.00400789	0.196177	0.124686	0.194577
		Z_braquial_PAD_promedio	p	0.193486	0.385064	0.162509	1.14567e-27	4.37077e-05	0.469233	0.469446	0.483183	0.465731	1.06322e-05	0.00361387	1.24423e-05
	z-baPP [SD]	Z_braquial_PP_promedio	r	-0.0366054	-0.0478411	-0.0426958	0.242987	0.165211	-0.00467021	-0.020805	-0.0205133	-0.0121508	0.203065	0.208005	0.146561
		Z_braquial_PP_promedio	p	0.215996	0.152158	0.179666	5.98771e-08	0.000178576	0.460085	0.327615	0.32988	0.39714	5.32391e-06	3.1944e-06	0.000782972
	z-taSBP [SD]	Z_tibial_PAS_promedio	r	-0.00416148	-0.0683411	0.0285601	0.347066	0.284049	0.0294845	0.0181259	0.0377507	0.0367114	0.3159	0.1943	0.312414
		Z_tibial_PAS_promedio	p	0.471389	0.118972	0.311108	3.21744e-10	2.82576e-07	0.305493	0.377268	0.257406	0.26323	1.11869e-08	0.000357667	1.6237e-08
	z-taDBP [SD]	Z_tibial_PAD_promedio	r	0.0318919	0.170989	0.0288239	0.35127	0.267036	-0.00211564	-0.0214379	-0.0160717	-0.00712995	0.224852	0.12913	0.229643
		Z_tibial_PAD_promedio	p	0.291085	0.00148336	0.309501	1.93264e-10	1.35694e-06	0.485445	0.355763	0.390804	0.451061	4.27012e-05	0.0126553	2.97589e-05
	z-taPP [SD]	Z_tibial_PP_promedio	r	-0.0296004	-0.206563	0.00685407	0.0825001	0.0837297	0.0323339	0.0358358	0.0519887	0.0438219	0.150278	0.0996976	0.142856
		Z_tibial_PP_promedio	p	0.304793	0.000158031	0.452946	0.0770196	0.0739865	0.288474	0.268188	0.184775	0.224761	0.0045691	0.0423628	0.00662978
	z-raSBP [SD]	Z_radial_PAS_promedio	r	0.0875158	-0.0195594	0.000540219	0.437894	0.262797	-0.0203343	0.0300576	0.0149584	-0.00361159	0.338104	0.271294	0.275234
		Z_radial_PAS_promedio	p	0.0954476	0.385226	0.496785	2.94021e-12	3.29871e-05	0.380813	0.326913	0.411713	0.478518	1.01165e-07	1.85885e-05	1.41547e-05
	z-raDBP [SD]	Z_radial_PAD_promedio	r	0.0559149	0.129982	0.0908039	0.37256	0.161663	0.0366005	0.0137331	0.0387443	0.0452119	0.233019	0.161663	0.208981
		Z_radial_PAD_promedio	p	0.204071	0.0268308	0.0893091	5.51299e-09	0.0080749	0.294184	0.419564	0.283348	0.251858	0.000239147	0.00807493	0.000893037
	z-raPP [SD]	Z_radial_PP_promedio	r	0.061286	-0.114668	-0.0614594	0.22363	0.175712	-0.0473332	0.0220372	-0.0114922	-0.0356723	0.212858	0.186041	0.157246
		Z_radial_PP_promedio	p	0.182265	0.0445087	0.181586	0.000406772	0.0044259	0.241945	0.372292	0.432552	0.298935	0.000728852	0.00276618	0.00966922
	z-HR [SD]	Z_Frecuencia_cardíaca_promedio	r	0.0188704	0.149613	0.0642974	0.19807	0.0470228	-0.1194	-0.103923	-0.168934	-0.15483	-0.0492988	-0.0644822	-0.0247361
		Z_Frecuencia_cardíaca_promedio	p	0.358573	0.00193666	0.108312	6.14314e-05	0.183219	0.0107163	0.0227304	0.000544559	0.00139389	0.171837	0.107652	0.317424
	z-ABI [SD]	Z_ABI_prom_hemicuerpos	r	-0.110707	-0.0638574	-0.0229543	-0.129576	-0.0854719	0.0214971	0.0396294	0.0466727	0.0344367	-0.0770337	-0.106132	-0.0416611
		Z_ABI_prom_hemicuerpos	p	0.0277218	0.135111	0.346063	0.0124026	0.0698458	0.355382	0.247049	0.210277	0.276207	0.0916488	0.0331956	0.236104
	z-CO [SD]	Z_GastoCardíaco_mog	r	0.0819535	-0.308666	0.0360207	0.225346	0.309631	-0.0155281	0.0194076	0.0104252	-0.00704454	0.328725	0.316073	0.240771
		Z_GastoCardíaco_mog	p	0.0872922	8.33904e-08	0.275622	7.98718e-05	7.59573e-08	0.39866	0.374109	0.431556	0.453627	1.1185e-08	4.03973e-08	2.65615e-05
	z-SVR [SD]	Z_Resistencias_Vasculares_Sistémicas_mog	r	-0.020118	0.246999	-0.0130999	0.0198621	-0.225335	-0.0160797	-0.0760636	-0.0839454	-0.0503572	-0.246427	-0.222477	-0.190451
		Z_Resistencias_Vasculares_Sistémicas_mog	p	0.369665	1.66741e-05	0.414239	0.371264	7.99329e-05	0.395142	0.103879	0.0821533	0.20233	1.74124e-05	9.72315e-05	0.000739458
	z-CI [SD]	Z_ÍndiceCardíaco_mog	r	-0.0570456	-0.228462	-0.0538409	0.169106	-0.327681	-0.0669963	-0.105241	-0.143819	-0.114067	-0.561883	-0.429998	-0.491594
		Z_ÍndiceCardíaco_mog	p	0.172539	6.43243e-05	0.186449	0.00242397	1.24633e-08	0.133667	0.0404652	0.00840375	0.0292058	1.13842e-24	3.78007e-14	1.68345e-18
	Common carotid artery
	z-CCA SystD [SD]	Z_DS_CCI_CCD_prom_hemicuerpos	r	-0.033297	-0.253842	-0.05131	-0.0556033	0.196819	0.127153	0.00814305	0.11029	0.13442	0.363863	0.26845	0.323064
		Z_DS_CCI_CCD_prom_hemicuerpos	p	0.316106	0.000104174	0.230313	0.211958	0.00214305	0.0332781	0.453423	0.0559478	0.0261626	3.05529e-08	4.24646e-05	9.16467e-07
	z-CCA DD[SD]	Z_DD_CCI_CCD_prom_hemicuerpos	r	-0.0283726	-0.272041	-0.0463868	-0.0440871	0.195868	0.162024	-0.0100095	0.121547	0.16331	0.355412	0.247927	0.324416
		Z_DD_CCI_CCD_prom_hemicuerpos	p	0.34171	3.37872e-05	0.252404	0.263091	0.00223998	0.00954403	0.442813	0.0397884	0.0090719	6.43294e-08	0.000147635	8.25008e-07
	z-CCA IMT [SD]	Z_IMT_CCI_CCD_prom_hemicuerpos	r	0.0172984	-0.256428	-0.044268	-0.0420256	0.16252	0.0329394	-0.0423794	-0.00567833	0.0202383	0.267518	0.159567	0.27014
		Z_IMT_CCI_CCD_prom_hemicuerpos	p	0.402069	9.24956e-05	0.262745	0.273349	0.00950383	0.318348	0.271662	0.467561	0.38585	4.68442e-05	0.0106618	3.97076e-05
	z-CCA EM [SD]	Z_MóduloElástico_CCI_CCD_promedio_aortaPP	r	0.0301907	-0.144763	-0.0456077	0.170881	0.0757192	0.0672641	0.0654043	0.10985	0.0955589	0.101615	0.0604289	0.0896776
		Z_MóduloElástico_CCI_CCD_promedio_aortaPP	p	0.338015	0.02201	0.263868	0.00860317	0.147011	0.175699	0.182452	0.0636584	0.0925168	0.0792938	0.201295	0.106842
	z-CCA β [SD]	Z_BetaIndex_CCI_CCD_promedio_aortaPP	r	0.00541446	-0.14876	-0.0823194	0.0219764	0.000291737	0.0712071	0.0713969	0.116987	0.101038	0.0361258	0.0127822	0.0324746
		Z_BetaIndex_CCI_CCD_promedio_aortaPP	p	0.470136	0.0192202	0.126913	0.380505	0.498389	0.161909	0.161263	0.052135	0.0804886	0.308508	0.429796	0.326531
	z-CCA EM (baBP) [SD]	Z_MóduloElástico_CCI_CCD_promedio_braquialPP	r	-0.0415703	-0.116528	0.00126422	0.204101	0.121407	0.122519	-0.0153452	0.0854696	0.121547	0.177893	0.139034	0.149124
		Z_MóduloElástico_CCI_CCD_promedio_braquialPP	p	0.275044	0.0464542	0.492753	0.00151725	0.0399625	0.038591	0.412731	0.109262	0.0397878	0.00498409	0.0223379	0.0155812
	z-CCA β (baBP) [SD]	Z_BetaIndex_CCI_CCD_promedio_braquialPP	r	-0.0418584	-0.1382	-0.0304049	0.00598261	0.0150918	0.119656	-0.0324588	0.0664282	0.109611	0.0756894	0.0567446	0.0634777
		Z_BetaIndex_CCI_CCD_promedio_braquialPP	p	0.273662	0.0229925	0.331047	0.465744	0.414149	0.0422031	0.320408	0.169628	0.0570661	0.138026	0.207226	0.180594
	z-CCA PSV [SD]	Z_Velocidad_Sistólica_Pico_CCI_CCD_promedio	r	0.033113	-0.00641011	-0.0767293	0.0383723	-0.0228065	-0.101404	0.102219	0.00696719	-0.0662451	-0.0170455	0.088964	-0.0864986
		Z_Velocidad_Sistólica_Pico_CCI_CCD_promedio	p	0.3187	0.463659	0.137089	0.292447	0.372748	0.0739858	0.0723605	0.460511	0.172656	0.404165	0.10231	0.108748
	z-CCA EDV [SD]	Z_Velocidad_Diastólica_Final_CCI_CCD_promedio	r	0.0883586	0.0663491	-0.11269	0.0573235	-0.122805	-0.114209	-0.022761	-0.109917	-0.125866	-0.206503	-0.137183	-0.197364
		Z_Velocidad_Diastólica_Final_CCI_CCD_promedio	p	0.103865	0.172276	0.0538362	0.207136	0.0396992	0.0514908	0.372993	0.0583354	0.0360677	0.00148567	0.0249143	0.00228052
	z-CCA RI [SD]	Z_Índice_Resistivo_CCI_CCD_promedio	r	-0.0722141	-0.0797643	0.0754082	-0.040526	0.116249	0.0529763	0.115855	0.140766	0.096975	0.22076	0.232139	0.152005
		Z_Índice_Resistivo_CCI_CCD_promedio	p	0.151747	0.127794	0.141275	0.281992	0.0484686	0.225306	0.0490416	0.0220484	0.0832952	0.000734329	0.000405129	0.0147877
	z-CCA PI [SD]	Z_Índice_Pulsátil_CCI_CCD_promedio	r	-0.0680469	-0.124681	0.0329173	-0.0175204	0.12784	0.0663563	0.148552	0.179726	0.122167	0.265483	0.253053	0.201798
		Z_Índice_Pulsátil_CCI_CCD_promedio	p	0.16616	0.0374403	0.319696	0.401549	0.0338728	0.17225	0.0167623	0.00496026	0.0404911	5.97471e-05	0.000125727	0.00185662
	z-CCA SDI [SD]	Z_Índice_SistoDiastólico_CCI_CCD_promedio	r	-0.0921135	-0.103016	0.0632545	-0.00918606	0.121288	0.0369688	0.126483	0.136938	0.0845193	0.241063	0.262329	0.161612
		Z_Índice_SistoDiastólico_CCI_CCD_promedio	p	0.0944914	0.0707997	0.183786	0.447997	0.0416044	0.299355	0.0353698	0.0251211	0.114123	0.000248949	7.24127e-05	0.010306
	Common femoral artery
	z-CFA SystD [SD]	Z_DS_FCI_FCD_prom_hemicuerpos	r	-0.0195992	-0.293925	-0.0199274	-0.0171015	0.0940149	0.121562	0.111748	0.203703	0.173106	0.368449	0.378546	0.254398
		Z_DS_FCI_FCD_prom_hemicuerpos	p	0.391213	1.14251e-05	0.389437	0.404793	0.0921683	0.0428001	0.0571259	0.00186309	0.0069959	3.69105e-08	1.50433e-08	0.000134029
	z-CFA DD [SD]	Z_DD_FCI_FCD_prom_hemicuerpos	r	-0.00900387	-0.274358	-0.0111817	-0.00662665	0.0761988	0.11499	0.0851696	0.175366	0.1566	0.348307	0.377252	0.22779
		Z_DD_FCI_FCD_prom_hemicuerpos	p	0.449526	4.05137e-05	0.437408	0.462807	0.141158	0.0520282	0.114654	0.00638606	0.0132074	2.0221e-07	1.69061e-08	0.000572568
	z-CFA IMT [SD]	Z_IMT_FCI_FCD_prom_hemicuerpos	r	0.0895166	-0.00110532	0.0919223	-0.0964411	0.102289	-0.0996621	-0.241588	-0.280746	-0.190243	0.00707828	0.121009	-0.118888
		Z_IMT_FCI_FCD_prom_hemicuerpos	p	0.255883	0.496775	0.25022	0.239761	0.226576	0.232449	0.0364242	0.0180464	0.0800995	0.479354	0.187164	0.191411
	z-CFA EM [SD]	Z_MóduloElástico_FCI_FCD_promedio_braquialPP	r	0.0595142	0.0308822	-0.0414898	0.146623	-0.0182953	0.0240286	-0.0471939	-0.016492	0.0125573	0.0919239	0.24746	-0.0326399
		Z_MóduloElástico_FCI_FCD_promedio_braquialPP	p	0.201261	0.332105	0.279836	0.0191431	0.398537	0.367781	0.25347	0.408352	0.429958	0.0977302	0.000205607	0.323179
	z-CFA β [SD]	Z_BetaIndex_FCI_FCD_promedio_braquialPP	r	0.0586114	0.0157319	-0.0604705	0.0352243	-0.0780574	0.0232778	-0.0547201	-0.0247039	0.00804397	0.0388546	0.206768	-0.0783892
		Z_BetaIndex_FCI_FCD_promedio_braquialPP	p	0.204855	0.412507	0.197496	0.310237	0.135959	0.371767	0.220773	0.36421	0.454996	0.292448	0.00165369	0.13494
	z-CFA PSV [SD]	Z_Velocidad_Sistólica_Pico_FCI_FCD_promedio	r	0.0703716	0.186039	0.0482687	0.177665	-0.0437748	-0.133485	0.0235714	-0.0798452	-0.12292	0.0307554	0.117352	-0.0321561
		Z_Velocidad_Sistólica_Pico_FCI_FCD_promedio	p	0.164771	0.00469953	0.251955	0.00659964	0.272237	0.0317609	0.372123	0.134213	0.0438647	0.335161	0.0515939	0.328122
	z-CFA PRV [SD]	Z_Velocidad_Negativa_Pico_FCI_FCD_promedio	r	-0.0188709	0.116821	-0.0467087	0.253422	0.145485	0.0477747	-0.0513491	-0.00485467	0.0304175	0.0296279	-0.000618609	0.0411245
		Z_Velocidad_Negativa_Pico_FCI_FCD_promedio	p	0.396982	0.052383	0.258905	0.000181696	0.0214818	0.254145	0.238524	0.473219	0.336868	0.340869	0.496585	0.284564
	z-CFA RI [SD]	Z_Índice_Resistivo_FCI_FCD_promedio	r	-0.0283367	0.0409463	-0.104771	-0.223839	-0.303435	-0.088966	0.146075	0.0473802	-0.0402043	-0.248859	-0.176034	-0.235661
		Z_Índice_Resistivo_FCI_FCD_promedio	p	0.34745	0.285402	0.0729911	0.00085203	8.50566e-06	0.108677	0.021059	0.255901	0.288905	0.000233495	0.00703983	0.000470037
	z-CFA PI [SD]	Z_Índice_Pulsátil_FCI_FCD_promedio	r	-0.0284471	0.0164751	-0.068957	-0.174081	-0.198582	-0.0022376	0.0355673	0.0232036	0.009494	-0.180571	-0.115889	-0.182611
	z-CFA PI [SD]	Z_Índice_Pulsátil_FCI_FCD_promedio	p	0.347266	0.410053	0.170322	0.00773429	0.00281582	0.487681	0.311691	0.374369	0.447871	0.00598596	0.0542545	0.00551356
	z-CFA SDI [SD]	Z_Índice_SistoDiastólico_FCI_FCD_promedio	r	0.128618	0.0498283	0.0429439	-0.0154385	0.0105345	-0.0624251	0.117439	0.0514192	-0.0199642	-0.00984802	-0.0278597	0.00520481
		Z_Índice_SistoDiastólico_FCI_FCD_promedio	p	0.0369451	0.245106	0.276073	0.415407	0.442046	0.1936	0.0514651	0.238223	0.391159	0.445798	0.349894	0.47129
	Brachial artery
	z-BA SystD [SD]	Z_DS_Arteria_Braquial_Izquierda	r	-0.0344324	-0.0880541	0.0676729	0.0505341	0.169402	0.157908	0.0211662	0.143088	0.170453	0.374783	0.356563	0.288104
		Z_DS_Arteria_Braquial_Izquierda	p	0.346434	0.155837	0.218602	0.281003	0.0251874	0.0342088	0.4041	0.0495391	0.0244714	4.06922e-06	1.17523e-05	0.000368187
	z-BA DD [SD]	Z_DD_Arteria_Braquial_Izquierda	r	-0.0301512	-0.0756014	0.065953	0.0768978	0.175059	0.161937	0.0216764	0.146791	0.174921	0.375475	0.341599	0.299238
		Z_DD_Arteria_Braquial_Izquierda	p	0.364734	0.192644	0.224485	0.188584	0.0215301	0.0307871	0.401835	0.0452767	0.0216139	3.90368e-06	2.6789e-05	0.000222113
	z-BA EM [SD]	Z_MóduloElástico_Art_Braquial_Izquierda_braquialPP	r	-0.0210831	0.0206435	-4.86591e-06	0.204338	0.225662	0.148673	-0.0175521	0.10381	0.147253	0.275265	0.14502	0.28556
		Z_MóduloElástico_Art_Braquial_Izquierda_braquialPP	p	0.40447	0.406424	0.499978	0.00893569	0.00437507	0.0432249	0.420235	0.116306	0.0447656	0.000643217	0.0472768	0.000412072
	z-BA β [SD]	Z_BetaIndex_Art_Braquial_Izquierda_braquialPP	r	-0.0264766	0.00315598	-0.0179414	0.0999281	0.160081	0.152079	-0.0174963	0.105799	0.149531	0.215849	0.103731	0.23042
		Z_BetaIndex_Art_Braquial_Izquierda_braquialPP	p	0.380689	0.485565	0.41849	0.125321	0.0323266	0.0397007	0.420485	0.111867	0.0423145	0.00612554	0.116484	0.00369818
	z-CFA PSV [SD]	Z_Velocidad_Sistólica_Pico_Art_Braquial_Izquierda	r	-0.039541	-0.105485	-0.0816384	0.0608927	0.0963106	-0.0844998	0.0758086	-0.000970821	-0.0608707	0.120643	0.0833996	0.11323
		Z_Velocidad_Sistólica_Pico_Art_Braquial_Izquierda	p	0.322594	0.109099	0.170574	0.239014	0.130567	0.162218	0.188423	0.495492	0.239093	0.0793442	0.165399	0.0930325
	z-CFA EDV [SD]	Z_Velocidad_Diastólica_Final_Art_Braquial_Izquierda	r	0.135609	0.018606	-0.0774831	-0.0589524	0.0632231	0.0381419	-0.153767	-0.096608	-0.0240025	0.0723448	-0.0895738	0.16659
		Z_Velocidad_Diastólica_Final_Art_Braquial_Izquierda	p	0.0563821	0.414259	0.183183	0.246094	0.230657	0.328466	0.0358796	0.129828	0.389953	0.199549	0.148061	0.0254184
	z-CFA RI [SD]	Z_Índice_Resistivo_Art_Braquial_Izquierda	r	-0.140599	-0.0328666	0.0401845	0.0833632	-0.0432315	-0.0507977	0.13931	0.0766575	0.00667608	-0.061677	0.106016	-0.164615
		Z_Índice_Resistivo_Art_Braquial_Izquierda	p	0.0500027	0.350976	0.319908	0.165505	0.307316	0.277029	0.0515941	0.185756	0.469028	0.236183	0.107938	0.026842
	Regional arterial stiffness
	z-cfPWV [SD]	Z_VOP_carotido_femoral_SphygmoCor	r	-0.105539	-0.00262996	-0.0922767	-0.0340157	0.0111655	-0.0110512	0.0341788	0.0223997	0.000303855	0.0831461	0.150583	0.0118034
		Z_VOP_carotido_femoral_SphygmoCor	p	0.065551	0.485036	0.0935551	0.313701	0.436722	0.437365	0.312876	0.374643	0.498271	0.117384	0.0153689	0.43314
	z-crPWV [SD]	Z_Beta_VOP_carotido_femoral_SphygmoCor	r	-0.12407	-0.0175327	-0.0977835	-0.138861	-0.0478982	-0.0217921	0.0280473	0.00846496	-0.0141184	0.00346936	0.0796757	-0.0486847
		Z_Beta_VOP_carotido_femoral_SphygmoCor	p	0.0378024	0.401244	0.0810159	0.0232648	0.247089	0.377935	0.344511	0.451941	0.420187	0.480264	0.127474	0.243553
	z-Beta crPWV [SD]	Z_VOP_carotido_radial_SphygmoCor	r	-0.0592357	-0.0765456	0.0200669	0.0322865	0.244764	-0.119352	-0.123275	-0.202746	-0.176178	0.148251	0.227507	0.0104452
		Z_VOP_carotido_radial_SphygmoCor	p	0.360095	0.321627	0.451745	0.42265	0.0665785	0.234627	0.227332	0.107884	0.141668	0.183875	0.081825	0.47484
	z-aoPWV (MOG) [SD]	Z_aorta_VOP_puntual_mog	r	0.0749426	-0.119629	0.0879038	0.318837	0.256549	-0.0459453	0.012893	-0.0189039	-0.0438442	0.329901	0.307017	0.249895
		Z_aorta_VOP_puntual_mog	p	0.108544	0.0241556	0.0737317	3.62083e-08	8.8744e-06	0.224807	0.41603	0.377924	0.235317	1.18259e-08	1.13959e-07	1.48053e-05
	z-aoPWV (Scor) [SD]	Z_aorta_VOP_puntual_scor_tonometría_radial	r	0.0909529	0.0692622	-0.0454251	0.0955916	0.0835599	0.0308308	-0.00802506	0.0126926	0.0266585	0.321756	0.354629	0.159508
		Z_aorta_VOP_puntual_scor_tonometría_radial	p	0.217287	0.276082	0.348399	0.205703	0.236489	0.395742	0.472573	0.456672	0.409593	0.00229629	0.000835635	0.0843579
	z-PWV Ratio [SD]	Z_VOP_ratio_SphygmoCor	r	-0.0949743	-0.0367839	-0.0502367	-0.0388868	-0.122707	0.0807278	0.140549	0.189827	0.142429	-0.181711	-0.157285	-0.128948
		Z_VOP_ratio_SphygmoCor	p	0.282605	0.412034	0.380673	0.407091	0.22838	0.312583	0.196714	0.123542	0.193533	0.134122	0.169472	0.217004
	Aortic blood pressure evels, components and wave reflection parameters
	z-aoSBP (RT) [SD]	Z_aortic_PAS_SphygmoCor_TR	r	0.100026	0.0261282	0.0586261	0.455437	0.223109	0.0312206	0.016353	0.0362373	0.0398152	0.319893	0.255459	0.266413
		Z_aortic_PAS_SphygmoCor_TR	p	0.0673549	0.34834	0.19072	3.19064e-13	0.000375051	0.320674	0.403637	0.294354	0.27621	4.76589e-07	5.3304e-05	2.59029e-05
	z-aoSBP (CT) [SD]	Z_aortic_PAS_SphygmoCor_TC	r	0.0866252	0.0274793	-0.0234117	0.392988	0.195839	-0.0413308	0.0222743	-0.00499363	-0.0258647	0.205114	0.149686	0.168431
		Z_aortic_PAS_SphygmoCor_TC	p	0.116098	0.352585	0.373602	8.58435e-09	0.00324126	0.28461	0.379549	0.472597	0.360879	0.00215867	0.0191206	0.00976338
	z-aoSBP (MOG) [SD]	Z_aortic_PAS_mog	r	0.0903778	-0.0841409	0.021233	0.354209	0.204471	-0.0288571	-0.0170363	-0.0341917	-0.0391062	0.232927	0.220536	0.175151
		Z_aortic_PAS_mog	p	0.0681799	0.0828252	0.363448	8.6135e-10	0.000338302	0.317497	0.389656	0.286883	0.259975	5.12716e-05	0.000120117	0.00184703
	z-AIx@75 (RT) [SD]	Z_Índice_Aumento_Aórtico@75_Sphygmo_Cor_TR	r	-0.0431625	0.326307	-0.051372	-0.0812842	-0.16429	0.0113586	-0.0663858	-0.0567215	-0.0150346	-0.315263	-0.296712	-0.22531
		Z_Índice_Aumento_Aórtico@75_Sphygmo_Cor_TR	p	0.264514	5.00981e-07	0.226818	0.117638	0.0079474	0.434242	0.166322	0.203972	0.413256	1.19937e-06	4.81418e-06	0.000438429
	z-AIx@75 (CT) [SD]	Z_Índice_Aumento_Aórtico@75_Sphygmo_Cor_TC	r	-0.112592	0.30072	0.00402716	0.0660174	-0.226056	0.132509	-0.0820837	0.0178686	0.0971143	-0.240709	-0.150528	-0.228187
		Z_Índice_Aumento_Aórtico@75_Sphygmo_Cor_TC	p	0.0640407	1.67855e-05	0.478366	0.186633	0.00101597	0.0364785	0.133991	0.404875	0.0948534	0.000498418	0.0206959	0.000918513
	z-AIx@75 (MOG) [SD]	Z_Índice_Aumento_Aórtico@75_mog	r	0.0225511	0.348481	0.0493938	0.146761	-0.177038	-0.0739202	-0.111598	-0.156835	-0.121334	-0.259959	-0.193944	-0.233188
		Z_Índice_Aumento_Aórtico@75_mog	p	0.35534	1.62965e-09	0.208146	0.00761389	0.00166804	0.111721	0.0327961	0.00472233	0.0225901	6.78983e-06	0.000640038	5.0335e-05
	z-SEVR (RT) [SD]	Z_Índice_Viabilidad_Subendocárdica_SphygmoCor_TR	r	0.01847	-0.18409	-0.0197112	-0.0885995	-0.14818	0.105477	0.0174908	0.0887828	0.111948	-0.1626	-0.172407	-0.100935
		Z_Índice_Viabilidad_Subendocárdica_SphygmoCor_TR	p	0.391454	0.00280556	0.38436	0.092719	0.0131212	0.0573119	0.397077	0.0922632	0.0469544	0.00730949	0.00478293	0.0655913
	z-SEVR (CT) [SD]	Z_Índice_Viabilidad_Subendocárdica_SphygmoCor_TC	r	0.0111623	-0.203639	0.0214491	-0.18643	-0.158819	0.197525	-0.0626516	0.0818877	0.170774	-0.0603277	-0.0312269	-0.0510151
		Z_Índice_Viabilidad_Subendocárdica_SphygmoCor_TC	p	0.438937	0.00230551	0.383882	0.00481112	0.0138937	0.00301429	0.193985	0.129416	0.00893524	0.202924	0.333608	0.241113
	z-aoBP Pf (RT) [SD]	Z_Amplitud_Onda_Incidente_SphygmoCor_TR	r	0.0540879	-0.137034	-0.0139101	0.159158	0.189479	-0.00647445	-0.0221795	-0.0235706	-0.0160044	0.265904	0.230217	0.204179
		Z_Amplitud_Onda_Incidente_SphygmoCor_TR	p	0.212357	0.0211502	0.418725	0.00908051	0.00240107	0.461965	0.37178	0.364046	0.406698	3.25297e-05	0.000289191	0.00116986
	z-aoBP Pf (CT) [SD]	Z_Amplitud_Onda_Incidente_SphygmoCor_TC	r	0.259527	-0.15576	0.0173072	0.216664	0.101112	-0.0814939	-0.154425	-0.179872	-0.140491	0.172836	0.159992	0.120412
		Z_Amplitud_Onda_Incidente_SphygmoCor_TC	p	0.00114003	0.0350893	0.420745	0.00564554	0.120744	0.172797	0.0363232	0.0180671	0.0514056	0.0221014	0.0314007	0.081304
	z-aoBP Pf (MOG) [SD]	Z_Amplitud_Onda_Incidente_mog	r	-0.00174996	-0.0274369	0.0288048	0.0516383	0.224388	0.00925523	0.167782	0.159612	0.0798151	0.337701	0.313304	0.253731
		Z_Amplitud_Onda_Incidente_mog	p	0.488519	0.325874	0.317804	0.197702	9.2646e-05	0.439505	0.00272442	0.00411989	0.094287	5.22864e-09	6.23144e-08	1.10415e-05
	z-aoBP Pb (RT) [SD]	Z_Amplitud_Onda_Reflejada_SphygmoCor_TR	r	0.0474054	-0.0706994	-0.0225491	0.0845162	0.0582054	0.0663182	-0.139682	-0.0804958	0.00757713	0.0139743	-0.0338124	0.0468225
		Z_Amplitud_Onda_Reflejada_SphygmoCor_TR	p	0.242112	0.148249	0.369721	0.105893	0.195133	0.163757	0.0192179	0.117205	0.455511	0.418356	0.308959	0.24481
	z-aoBP Pb (CT) [SD]	Z_Amplitud_Onda_Reflejada_SphygmoCor_TC	r	0.0630996	0.116461	-0.122394	0.297007	-0.0232205	0.0414638	-0.111524	-0.0642332	-0.00749694	0.0176272	0.0232126	0.00709911
		Z_Amplitud_Onda_Reflejada_SphygmoCor_TC	p	0.232757	0.088473	0.0778744	0.000222986	0.394222	0.315866	0.0980725	0.22876	0.465486	0.4193	0.394257	0.467313
	z-aoBP Pb MOG) [SD]	Z_Amplitud_Onda_Reflejada_mog	r	0.0451691	0.0495663	-0.0565717	-0.00240663	0.0861262	0.05128	0.123091	0.14753	0.104824	0.136049	0.165981	0.0741526
		Z_Amplitud_Onda_Reflejada_mog	p	0.228659	0.207332	0.175881	0.484213	0.0779281	0.199348	0.0210669	0.0073482	0.0419234	0.0122864	0.00298913	0.110993
	z: z-score. MV: mean value. SD: standard deviation. Min.,Max.: minimun and maximun values. p25th, p50th, p75th: percentile 25, 50 and 75. SBP, DBP, PP: systolic, diastolic and pulse pressure, respectively (suffix: ao: aortic, ba: brachial artery, ta: tibial artery, ra: radial artery). HR: heart rate. ABI: ankle-brachial index.CCA, CFA, BA: common carotid, common femoral and brachial artery, respe…

## Sheet: Sup_10_Modeled_Variation
	Table S10. Impact of interindividual variations in movement behaviors (independent variables) on cardiovascular characteristics (dependent variables), in preschool-aged children.
	Dependent variable			Cardiovascular changes expected by triad variables variations
	Variable	MV [RF]	SD [RF]	Modeled variation (Δ minutes):	60	120	180	240	300	Min	Max	Δ (Max-Min) [absolute value]	Δ% [(Max-Min)/MV]*100
	Sedentary behaviour
	BA EDV [cm/s]	13.2122	14.0689	Screen time [min/day]	-1.10505	-2.21009	-3.31514	-4.42018	-5.52523	0	-11.0505	11.0505	83.6381
	AIx@75 (Osc./Plet.) [%]	21.8138	8.28282	Screen time [min/day]	0.726733	1.45347	2.1802	2.90693	3.63367	0	7.26733	7.26733	33.3154
	aoDBP [mmHg]	59.2372	5.37554	Screen time [min/day]	0.362618	0.725236	1.08785	1.45047	1.81309	0	3.62618	3.62618	6.12146
	baDBP [mmHg]	58.8327	3.8568	Screen time [min/day]	0.270635	0.54127	0.811905	1.08254	1.35317	0	2.70635	2.70635	4.60008
	AIx@75 (CT) [%]	-5.18182	11.0889	Sedentary play [min/day]	-1.48291	-2.96581	-4.44872	-5.93163	-7.41454	0	-11.8633	11.8633	228.94
	CFA RI	0.965455	0.0751151	Sedentary play [min/day]	0.0091249	0.0182498	0.0273747	0.0364996	0.0456245	0	0.0729992	0.0729992	7.56113
	taDBP [mmHg]	58.1053	5.31397	Sedentary play [min/day]	-0.506203	-1.01241	-1.51861	-2.02481	-2.53102	0	-4.04962	4.04962	6.96946
	taSBP [mmHg]	113.632	7.52374	Sedentary play [min/day]	-0.78139	-1.56278	-2.34417	-3.12556	-3.90695	0	-6.25112	6.25112	5.50122
	ABI	1.15451	0.0925338	Sedentary behaviour [min/day]	-0.00545578	-0.0109116	-0.0163673	-0.0218231	-0.0272789	0	-0.0627415	0.0627415	5.43448
	Sleep
	aoBP Pf (CT) [mmHg]	28.2222	6.41829	Sleep [hours/day]	-1.20007	-2.40013	-3.6002	-4.80026	-6.00033	-8.40046	-20.4011	12.0007	42.522
	raDBP [mmHg]	57.5667	5.6722	Sleep [hours/day]	0.563713	1.12743	1.69114	2.25485	2.81857	3.94599	9.58312	5.63713	9.79235
	CO [l/min]	4.41448	0.542618	Sleep [hours/day]	-0.0371235	-0.074247	-0.111371	-0.148494	-0.185618	-0.259865	-0.6311	0.371235	8.40949
	Physical Activity
	CCA EDV [cm/s]	31.675	6.27823	PA at Kindergarten [min/week]	-1.63194	-3.26387	-4.89581	-6.52775	-8.15969	0	-2.44791	2.44791	7.7282
	taPP [mmHg]	55.5263	7.01877	PA at Kindergarten [min/week]	-1.53379	-3.06757	-4.60136	-6.13514	-7.66893	0	-2.30068	2.30068	4.1434
	aoSBP (RT) [mmHg]	81	7.06096	PA at Kindergarten [min/week]	-1.67895	-3.3579	-5.03685	-6.71581	-8.39476	0	-2.51843	2.51843	3.10917
	taSBP [mmHg]	113.632	7.52374	PA at Kindergarten [min/week]	-2.0083	-4.01659	-6.02489	-8.03319	-10.0415	0	-3.01245	3.01245	2.65106
	CCA IMT [mm]	0.431083	0.0193401	PA at Kindergarten [min/week]	0.0072497	0.0144994	0.0217491	0.0289988	0.0362485	0	0.0108745	0.0108745	2.52261
	baSBP [mmHg]	98.3666	5.15727	PA at Kindergarten [min/week]	-1.061	-2.12201	-3.18301	-4.24402	-5.30502	0	-1.59151	1.59151	1.61793
	BA EDV [cm/s]	13.2122	14.0689	PA outside of kindergarten [min/week]	-1.43987	-2.87974	-4.31961	-5.75947	-7.19934	0	-6.23943	6.23943	47.2247
	CCA DD [mm]	5.38458	0.433859	PA outside of kindergarten [min/week]	0.0702941	0.140588	0.210882	0.281176	0.351471	0	0.304608	0.304608	5.65704
	CCA SystD [mm]	6.05125	0.489309	PA outside of kindergarten [min/week]	0.0733421	0.146684	0.220026	0.293368	0.366711	0	0.317816	0.317816	5.25207
	taPP [mmHg]	55.5263	7.01877	PA: time of active play [min/week]	0.227577	0.455154	0.682732	0.910309	1.13789	0	4.55154	4.55154	8.19709
	ABI	1.15451	0.0925338	PA: time of active play [min/week]	0.00185198	0.00370396	0.00555595	0.00740793	0.00925991	0	0.0370396	0.0370396	3.20826
	CCA PI	1.86458	0.351778	TT PA [min/week]	0.0133226	0.0266452	0.0399679	0.0532905	0.0666131	0	0.399679	0.399679	21.4353
	CCA SDI	4.11337	0.807179	TT PA [min/week]	0.0273875	0.054775	0.0821626	0.10955	0.136938	0	0.821626	0.821626	19.9745
	SEVR (CT) [%]	122.182	15.696	TT PA [min/week]	0.666122	1.33224	1.99837	2.66449	3.33061	0	19.9837	19.9837	16.3557
	CFA SystD [mm]	5.00625	0.40479	TT PA [min/week]	0.018045	0.0360899	0.0541349	0.0721798	0.0902248	0	0.541349	0.541349	10.8135
	CFA DD [mm]	4.63917	0.397285	TT PA [min/week]	0.0162218	0.0324437	0.0486655	0.0648874	0.0811092	0	0.486655	0.486655	10.4901
	CCA RI	0.747917	0.0476416	TT PA [min/week]	0.00145814	0.00291628	0.00437442	0.00583256	0.0072907	0	0.0437442	0.0437442	5.84881
	taSBP [mmHg]	113.632	7.52374	TT PA [min/week]	0.152824	0.305647	0.458471	0.611295	0.764118	0	4.58471	4.58471	4.03471
	CFA SDI	34.0445	33.0315	PA: bike time [min/week]	10.5865	21.173	31.7596	42.3461	52.9326	0	44.1105	44.1105	129.567
	aoBP Pf (CT) [mmHg]	28.2222	6.41829	PA: bike time [min/week]	2.0719	4.1438	6.2157	8.2876	10.3595	0	8.63292	8.63292	30.5891
	CCA PI	1.86458	0.351778	PA: bike time [min/week]	-0.0465351	-0.0930702	-0.139605	-0.18614	-0.232676	0	-0.193896	0.193896	10.3989
	taDBP [mmHg]	58.1053	5.31397	PA: bike time [min/week]	0.785045	1.57009	2.35513	3.14018	3.92522	0	3.27102	3.27102	5.62947
	CFA PSV [cm/s]	122.641	23.3219	PA: walk time [min/week]	2.10791	4.21581	6.32372	8.43163	10.5395	0	17.5659	17.5659	14.323
	BA DD [mm]	2.45444	0.35214	PA: walk time [min/week]	0.0370887	0.0741773	0.111266	0.148355	0.185443	0	0.309072	0.309072	12.5923
	BA SystD [mm]	2.65778	0.366973	PA: walk time [min/week]	0.0385747	0.0771493	0.115724	0.154299	0.192873	0	0.321456	0.321456	12.0949
	RG: reference group. MV: mean value. SD: standartd deviation. z: z-score. Min,Max: minimum and maximum value. SBP, DBP, PP: systolic, diastolic and pulse pressure, respectively (suffix: ao: aortic, ba: brachial artery, ta: tibial artery, ra: radial artery). HR: heart rate. ABI: ankle-brachial index. CCA, CFA, BA: common carotid, common femoral and brachial artery, respectively. SysD, DD: systolic…
